# Supplementary material for: N-(2,3-Dichloro­phen­yl)-2-nitro­benzene­sulfonamide
Source: Acta Crystallogr Sect E Struct Rep Online. 2012 Dec 12;69(Pt 1):o76. doi: 10.1107/S1600536812048076 (PMC3588328; doi:10.1107/S1600536812048076)
Supplement: Supplementary file 2 [file e-69-00o76-Isup2.hkl]

# 
# h,k,l, Fc-squared, Fo-squared, sigma(Fo-squared) and status flag 
# 
data_I
_shelx_title ' CNS21 P 21/N' 
_shelx_refln_list_code          4 
_shelx_F_calc_maximum      186.06 
_exptl_crystal_F_000       704.00 
_reflns_d_resolution_high  0.8001 
 
loop_ 
 _symmetry_equiv_pos_as_xyz 
 'x, y, z' 
 '-x+1/2, y+1/2, -z+1/2' 
 '-x, -y, -z' 
 'x-1/2, -y-1/2, z-1/2' 
 
_cell_length_a     8.2197 
_cell_length_b    15.8630 
_cell_length_c    11.0108 
_cell_angle_alpha  90.000 
_cell_angle_beta   93.450 
_cell_angle_gamma  90.000 
 
_shelx_F_squared_multiplier     1.000 
 
loop_ 
 _refln_index_h 
 _refln_index_k 
 _refln_index_l 
 _refln_F_squared_calc 
 _refln_F_squared_meas 
 _refln_F_squared_sigma 
 _refln_observed_status 
   2   0   0     4500.90     4485.95     60.93 o 
   4   0   0      412.32      419.47      5.84 o 
   6   0   0        8.47        6.88      2.91 o 
   8   0   0      234.11      216.67      9.71 o 
  10   0   0       53.53       62.50      7.60 o 
   2   1   0        5.49        3.54      1.08 o 
   3   1   0       38.24       47.61      1.46 o 
   4   1   0     1342.64     1275.54      7.29 o 
   5   1   0       61.27       63.84      2.20 o 
   6   1   0      722.76      693.91      6.28 o 
   7   1   0     1304.29     1244.79     13.39 o 
   8   1   0        7.64        7.97      3.47 o 
   9   1   0        3.60       -4.21      4.21 o 
  10   1   0        5.00       12.95      7.50 o 
   0   2   0     2195.34     2260.81      8.84 o 
   1   2   0      798.07      807.43      6.12 o 
   2   2   0      946.55      966.38      9.90 o 
   3   2   0      316.94      259.06      2.98 o 
   4   2   0       94.21       89.32      2.18 o 
   5   2   0      271.79      275.32      3.64 o 
   6   2   0      590.94      594.79      7.08 o 
   7   2   0       90.71       93.27      3.97 o 
   8   2   0       29.32       31.49      4.32 o 
   9   2   0       37.66       46.12      5.26 o 
  10   2   0       27.87       39.97      4.95 o 
   1   3   0      243.19      249.63      2.17 o 
   2   3   0      379.03      375.53      5.37 o 
   3   3   0     1584.70     1588.38      9.51 o 
   4   3   0     7171.47     7360.73     26.88 o 
   5   3   0       62.78       81.67      2.55 o 
   6   3   0      938.29      955.73      8.83 o 
   7   3   0        8.45        4.40      2.78 o 
   8   3   0      243.72      217.39     15.12 o 
   9   3   0       66.74       66.43      5.51 o 
  10   3   0       21.95       28.80      6.32 o 
   0   4   0     4524.51     4399.90     44.08 o 
   1   4   0      387.00      292.03      2.63 o 
   2   4   0      432.29      402.28      3.90 o 
   3   4   0     2282.06     2179.47     16.74 o 
   4   4   0     1968.53     2053.91     11.66 o 
   5   4   0       35.24       36.55      2.39 o 
   6   4   0       91.49       92.81      3.63 o 
   7   4   0       97.51       94.74      3.99 o 
   8   4   0        4.83        7.62      3.61 o 
   9   4   0        8.27       10.93      5.77 o 
  10   4   0        0.82        3.75      7.02 o 
   1   5   0      454.64      389.22      3.02 o 
   2   5   0     3247.70     3301.92     13.40 o 
   3   5   0      132.61      133.14      4.04 o 
   4   5   0       27.78       33.42      1.96 o 
   5   5   0      145.28      140.18      3.55 o 
   6   5   0      187.54      176.25      4.42 o 
   7   5   0      184.70      179.11      9.05 o 
   8   5   0       25.21       15.86      4.25 o 
   9   5   0        1.23        2.82      6.22 o 
   0   6   0     3463.19     3443.83     14.45 o 
   1   6   0     2418.37     2540.73      7.99 o 
   2   6   0      785.52      780.03      5.22 o 
   3   6   0       15.21       16.23      1.11 o 
   4   6   0       36.97       40.58      2.03 o 
   5   6   0      682.87      617.68      6.61 o 
   6   6   0      829.26      837.39     11.30 o 
   7   6   0       71.74       50.92      4.71 o 
   8   6   0       38.96       39.47      4.78 o 
   9   6   0        8.70        8.06      6.69 o 
   1   7   0     1347.46     1372.46      6.60 o 
   2   7   0       90.79       81.35      2.39 o 
   3   7   0        7.97       18.49      1.88 o 
   4   7   0      141.82      165.91      3.73 o 
   5   7   0       12.21       15.27      4.70 o 
   6   7   0       26.89       29.96      4.34 o 
   7   7   0        4.16        5.13      5.03 o 
   8   7   0      361.11      367.64      9.44 o 
   9   7   0       32.73       37.81      6.76 o 
   0   8   0      103.28      114.45      3.55 o 
   1   8   0     1383.84     1316.93      5.89 o 
   2   8   0      329.21      343.99      4.39 o 
   3   8   0       44.11       38.81      2.00 o 
   4   8   0        0.11       -0.90      2.11 o 
   5   8   0       19.33       18.30      2.59 o 
   6   8   0      475.94      488.00      9.51 o 
   7   8   0      152.16      169.99      6.98 o 
   8   8   0        6.58       11.73      5.01 o 
   9   8   0       22.52       39.52      8.12 o 
   1   9   0      391.73      396.31      3.80 o 
   2   9   0      213.92      226.40      9.06 o 
   3   9   0       80.20       82.38      3.39 o 
   4   9   0        0.43        0.87      3.19 o 
   5   9   0      669.11      680.77      8.29 o 
   6   9   0        9.97       13.25      4.03 o 
   7   9   0      423.91      409.90      9.72 o 
   8   9   0       96.38       93.71     10.38 o 
   9   9   0      164.84      160.36      7.72 o 
   0  10   0      971.30      975.27      9.95 o 
   1  10   0       17.98       16.28      2.53 o 
   2  10   0      300.65      288.26      5.13 o 
   3  10   0      242.11      238.46      5.23 o 
   4  10   0      362.21      369.96      8.32 o 
   5  10   0       71.67       84.70      3.87 o 
   6  10   0        4.89       11.13      5.58 o 
   7  10   0      268.16      223.17      7.97 o 
   8  10   0        6.44       14.39     11.21 o 
   1  11   0      300.07      315.26     14.37 o 
   2  11   0      558.23      564.02     11.85 o 
   3  11   0     1090.67     1095.06     10.70 o 
   4  11   0      110.48      125.20      7.78 o 
   5  11   0      426.56      407.04      9.84 o 
   6  11   0       50.93       61.74      5.35 o 
   7  11   0       58.47       75.57      6.34 o 
   8  11   0       46.02       51.55     16.91 o 
   0  12   0      238.73      271.68      9.64 o 
   1  12   0     2292.33     2205.91     16.84 o 
   2  12   0        9.31        9.87      5.13 o 
   3  12   0        2.01        5.83      4.48 o 
   4  12   0       31.95       30.62      5.04 o 
   5  12   0       91.83       86.13      8.10 o 
   6  12   0        4.70        5.27      4.14 o 
   7  12   0       30.09       50.59      5.60 o 
   8  12   0        7.67       21.32      8.28 o 
   1  13   0       19.76       26.13      4.25 o 
   2  13   0      528.98      495.93     12.63 o 
   3  13   0       99.39       91.32      7.24 o 
   4  13   0       19.97       30.08      5.52 o 
   5  13   0       42.41       58.82      8.90 o 
   6  13   0      131.62      147.70     11.57 o 
   7  13   0       16.02       12.77      4.72 o 
   0  14   0       43.49       37.01      6.38 o 
   1  14   0        1.81        4.65      3.99 o 
   2  14   0        0.09       -4.07      5.70 o 
   3  14   0      281.61      270.97     10.34 o 
   4  14   0       86.50       87.36      7.78 o 
   5  14   0      193.09      185.95     11.68 o 
   6  14   0        0.67        6.32      7.74 o 
   7  14   0        0.10        7.56      9.78 o 
   1  15   0        1.96        2.40      4.10 o 
   2  15   0       25.70       15.90      6.32 o 
   3  15   0      288.12      296.13     11.53 o 
   4  15   0       72.26       91.81      7.77 o 
   5  15   0      215.49      219.40     12.93 o 
   6  15   0       15.32       28.65      9.66 o 
   0  16   0       44.66       57.70      7.66 o 
   1  16   0      321.87      306.17      8.55 o 
   2  16   0       86.82       86.30      8.47 o 
   3  16   0        2.02       -4.42      6.26 o 
   4  16   0       17.81       17.77      5.10 o 
   5  16   0        3.36        7.74      9.53 o 
   6  16   0       22.26       33.86     10.20 o 
   1  17   0       59.31       55.52      5.91 o 
   2  17   0       60.22       76.39      8.70 o 
   3  17   0       15.62       18.44      6.99 o 
   4  17   0       53.08       52.45      6.38 o 
   5  17   0       50.86       61.85     10.15 o 
   0  18   0       13.07       19.05      7.88 o 
   1  18   0       80.13       73.65      8.86 o 
   2  18   0       95.76       96.72      9.03 o 
   3  18   0       30.81       16.43      7.71 o 
   4  18   0        0.03       -5.24      5.24 o 
   1  19   0        2.71        7.52      7.23 o 
   2  19   0        0.02       -2.57      6.64 o 
  -9   0   1       10.09       13.07      5.93 o 
  -7   0   1      161.57      146.56      5.64 o 
  -5   0   1     3635.33     3554.34     24.54 o 
  -3   0   1     9172.00     8825.11     30.08 o 
  -1   0   1    20504.58    19892.22    120.68 o 
   1   0   1     1763.22     1830.51      8.83 o 
   3   0   1     5634.35     5770.98     44.13 o 
   5   0   1      365.33      374.10      5.73 o 
   7   0   1     3062.32     3136.18     29.94 o 
   9   0   1      631.92      605.22     16.02 o 
 -10   1   1        0.00       -9.00      9.00 o 
  -9   1   1      339.43      350.57     18.34 o 
  -8   1   1       10.86        7.12      3.64 o 
  -7   1   1        2.38       -1.65      2.86 o 
  -6   1   1     1118.64     1131.34      8.09 o 
  -5   1   1      138.77      169.46      3.71 o 
  -4   1   1     1268.63     1333.74      9.64 o 
  -3   1   1       48.99       61.42      2.82 o 
  -2   1   1      590.69      532.83     12.37 o 
  -1   1   1       19.43       26.96      1.27 o 
   1   1   1    13366.86    13655.91    102.67 o 
   2   1   1     3235.26     3263.83     11.05 o 
   3   1   1       28.25       41.34      1.32 o 
   4   1   1      188.18      197.12      2.73 o 
   5   1   1       26.80       30.83      1.77 o 
   6   1   1      560.23      577.74      6.85 o 
   7   1   1      112.18      133.12      5.54 o 
   8   1   1      267.45      263.15      7.50 o 
   9   1   1        1.89        6.44      3.91 o 
  10   1   1      146.44      169.42     12.95 o 
 -10   2   1       28.13       23.07      4.73 o 
  -9   2   1       21.41       23.68      4.27 o 
  -8   2   1      542.33      560.16     18.95 o 
  -7   2   1      117.60      101.74      4.11 o 
  -6   2   1      317.28      308.96      4.61 o 
  -5   2   1      887.18      819.13     10.91 o 
  -4   2   1     1030.93      980.09     12.13 o 
  -3   2   1     1267.67     1329.61      8.48 o 
  -2   2   1     1873.87     1810.94      8.47 o 
  -1   2   1      867.80      862.28      3.41 o 
   0   2   1     1593.92     1679.05      8.86 o 
   1   2   1      158.03      170.45      3.30 o 
   2   2   1     5737.20     5748.80     63.02 o 
   3   2   1      210.86      248.29      2.72 o 
   4   2   1      775.01      790.76      7.78 o 
   5   2   1      264.93      233.50      3.31 o 
   6   2   1     3186.76     3212.05     31.52 o 
   7   2   1       56.65       52.25      4.16 o 
   8   2   1       34.04       39.85      4.21 o 
   9   2   1       90.44       99.85     10.03 o 
  10   2   1        0.44        7.50      7.82 o 
 -10   3   1        2.10       -1.55      4.33 o 
  -9   3   1      464.54      456.53      9.87 o 
  -8   3   1      177.29      170.17      5.30 o 
  -7   3   1        0.00        1.73      2.80 o 
  -6   3   1       21.48       22.30      2.47 o 
  -5   3   1        1.37        5.77      2.04 o 
  -4   3   1      449.80      495.15      9.52 o 
  -3   3   1     3317.83     3443.00     13.70 o 
  -2   3   1       84.22       85.64      5.92 o 
  -1   3   1    14946.43    15000.00     61.03 o 
   0   3   1      193.74      248.41      2.48 o 
   1   3   1    16253.50    16570.66    126.15 o 
   2   3   1      914.99      900.66     11.66 o 
   3   3   1     3139.56     3297.74     76.90 o 
   4   3   1       65.50       56.50      1.73 o 
   5   3   1      605.06      607.10      6.37 o 
   6   3   1     1081.09     1106.16      9.51 o 
   7   3   1       21.10       20.79      3.03 o 
   8   3   1       46.33       37.55      4.19 o 
   9   3   1        3.53        9.02      3.87 o 
  10   3   1        0.07       12.61      6.90 o 
 -10   4   1       34.08       30.91      7.49 o 
  -9   4   1        4.21        2.24      5.15 o 
  -8   4   1      234.29      238.71      5.91 o 
  -7   4   1      363.10      320.32      6.15 o 
  -6   4   1      102.60      110.82      3.92 o 
  -5   4   1     1008.68      906.02      8.94 o 
  -4   4   1      385.42      422.70      8.02 o 
  -3   4   1     1309.62     1245.04     15.56 o 
  -2   4   1     2480.89     2380.45     14.96 o 
  -1   4   1      531.15      538.19      4.27 o 
   0   4   1    21553.38    21346.04    140.44 o 
   1   4   1    11534.86    11821.33     28.03 o 
   2   4   1      379.89      378.07      3.65 o 
   3   4   1      150.45      118.75      2.84 o 
   4   4   1       10.63        7.93      1.19 o 
   5   4   1       22.43       23.17      2.29 o 
   6   4   1     1364.65     1373.77     10.59 o 
   7   4   1        6.16        2.80      2.73 o 
   8   4   1        0.02       -0.51      3.52 o 
   9   4   1        8.29       18.19      6.76 o 
  -9   5   1      116.91      110.32      8.54 o 
  -8   5   1        1.08        1.70      3.94 o 
  -7   5   1      391.87      384.90      6.68 o 
  -6   5   1      157.37      173.80      4.69 o 
  -5   5   1      157.74      150.59      3.61 o 
  -4   5   1       94.73      117.82      2.96 o 
  -3   5   1       71.12       65.85      7.50 o 
  -2   5   1        2.26        1.28      1.09 o 
  -1   5   1     3247.16     3415.56     22.47 o 
   0   5   1       41.30       53.76      1.91 o 
   1   5   1     1798.99     1824.52      9.43 o 
   2   5   1      448.09      364.25      5.30 o 
   3   5   1        4.41        5.42      0.86 o 
   4   5   1       28.43       36.00      2.28 o 
   5   5   1     1132.71     1184.51      8.92 o 
   6   5   1      334.26      317.31      5.53 o 
   7   5   1        1.74       -3.08      3.88 o 
   8   5   1        3.93        3.06      5.89 o 
   9   5   1       41.00       56.36      7.58 o 
  -9   6   1       36.87       37.12      5.07 o 
  -8   6   1       50.56       46.74      4.96 o 
  -7   6   1      229.37      216.36      7.17 o 
  -6   6   1      343.55      352.69      7.93 o 
  -5   6   1      320.29      295.37      4.92 o 
  -4   6   1      381.90      387.92      4.89 o 
  -3   6   1        0.10        1.13      1.26 o 
  -2   6   1     1037.18     1061.73      6.83 o 
  -1   6   1      290.47      270.01      2.11 o 
   0   6   1     2147.70     2168.08      9.01 o 
   1   6   1       36.82       16.77      1.55 o 
   2   6   1     1268.44     1288.77     12.19 o 
   3   6   1        6.47        9.34      1.26 o 
   4   6   1      138.03      152.46     10.91 o 
   5   6   1      132.34      127.82      3.47 o 
   6   6   1      204.39      215.67      6.56 o 
   7   6   1        1.05       -1.55      3.59 o 
   8   6   1      166.65      160.75      6.74 o 
   9   6   1       81.81      105.47      8.43 o 
  -9   7   1       10.97       10.03      4.69 o 
  -8   7   1        0.80        3.62      4.45 o 
  -7   7   1        0.06       -0.03      4.09 o 
  -6   7   1      300.48      298.30     19.55 o 
  -5   7   1       45.48       55.01      4.18 o 
  -4   7   1     1344.74     1377.60      7.97 o 
  -3   7   1      101.25      108.76      2.21 o 
  -2   7   1      877.03      886.22      4.95 o 
  -1   7   1     2291.48     2353.23      8.73 o 
   0   7   1        7.35        5.51      1.08 o 
   1   7   1      801.75      790.40      5.54 o 
   2   7   1     1247.53     1197.20     14.89 o 
   3   7   1       76.39       93.98      4.52 o 
   4   7   1     1570.14     1706.14     18.46 o 
   5   7   1       19.08       16.00      3.49 o 
   6   7   1      211.40      205.40      6.62 o 
   7   7   1      185.75      179.80      6.69 o 
   8   7   1        3.86        0.37      6.81 o 
   9   7   1        1.23        3.39      5.49 o 
  -9   8   1        0.80       -0.19      4.60 o 
  -8   8   1       43.63       40.81     10.27 o 
  -7   8   1      608.97      583.40     10.99 o 
  -6   8   1      264.30      250.64      7.31 o 
  -5   8   1        1.91        1.03      3.16 o 
  -4   8   1      879.71      892.32      8.47 o 
  -3   8   1      881.02      858.97      6.84 o 
  -2   8   1     1335.44     1257.28      6.20 o 
  -1   8   1      427.95      436.32      2.89 o 
   0   8   1      128.86      138.58      2.07 o 
   1   8   1        0.49        1.18      1.32 o 
   2   8   1      138.77      131.01      2.99 o 
   3   8   1        2.50        3.66      2.13 o 
   4   8   1        0.61        2.79      3.30 o 
   5   8   1      237.46      240.83     13.09 o 
   6   8   1      566.91      608.95     24.16 o 
   7   8   1       53.87       48.88      5.03 o 
   8   8   1        4.70        0.78      6.74 o 
   9   8   1       21.88       25.61      6.83 o 
  -9   9   1       44.30       66.53      9.99 o 
  -8   9   1      160.07      175.32      7.38 o 
  -7   9   1        3.30        2.08      4.41 o 
  -6   9   1        4.12       -1.34      3.75 o 
  -5   9   1      138.56      139.98      8.16 o 
  -4   9   1       56.11       45.08      2.77 o 
  -3   9   1       96.77      104.60      2.68 o 
  -2   9   1     1381.81     1416.21      9.54 o 
  -1   9   1        0.36       -2.26      2.26 o 
   0   9   1     5124.77     5117.74     32.43 o 
   1   9   1       92.32       95.58      2.38 o 
   2   9   1       82.29       76.35      2.57 o 
   3   9   1      127.66      110.85      3.82 o 
   4   9   1      303.97      285.79     12.14 o 
   5   9   1      119.08      133.55      4.27 o 
   6   9   1      132.46      111.28      9.80 o 
   7   9   1        8.89       11.36      4.61 o 
   8   9   1        0.40        3.23      5.34 o 
   9   9   1        0.42        6.05      5.93 o 
  -8  10   1        0.77        5.27      5.00 o 
  -7  10   1      255.57      268.69      8.41 o 
  -6  10   1      179.81      180.37     11.19 o 
  -5  10   1       33.63       27.67      8.30 o 
  -4  10   1       42.65       50.61      3.16 o 
  -3  10   1       60.48       73.45      3.08 o 
  -2  10   1      102.35       94.50      2.93 o 
  -1  10   1     1101.11     1079.69      8.42 o 
   0  10   1      159.82      178.55      9.03 o 
   1  10   1        0.15        2.28      2.26 o 
   2  10   1        9.29        7.67      2.01 o 
   3  10   1       12.43        6.87      2.37 o 
   4  10   1        5.08        3.57      2.74 o 
   5  10   1      217.84      218.03      8.09 o 
   6  10   1      275.67      301.23      8.26 o 
   7  10   1      337.16      367.18      9.49 o 
   8  10   1       30.90       31.46      6.36 o 
  -8  11   1       31.31       42.79      5.64 o 
  -7  11   1       11.20        9.66      4.76 o 
  -6  11   1      268.20      291.98      8.33 o 
  -5  11   1       88.37       97.42      6.58 o 
  -4  11   1        2.00        1.48      2.61 o 
  -3  11   1       23.91       27.68      4.88 o 
  -2  11   1      419.54      416.29      6.76 o 
  -1  11   1       80.08       79.06      3.43 o 
   0  11   1      928.45      881.54     12.12 o 
   1  11   1      283.46      290.26      6.60 o 
   2  11   1      569.77      532.00     11.76 o 
   3  11   1       63.45       58.76      3.57 o 
   4  11   1      328.83      326.76      6.83 o 
   5  11   1      104.68      107.00      4.75 o 
   6  11   1      172.21      160.62      7.36 o 
   7  11   1      111.77      133.86      6.87 o 
   8  11   1       19.82       19.81      5.87 o 
  -8  12   1        1.01       -0.53      4.48 o 
  -7  12   1        0.03        1.08      4.30 o 
  -6  12   1      689.40      710.00     12.33 o 
  -5  12   1       69.33       78.22      8.57 o 
  -4  12   1      958.68      984.94     12.32 o 
  -3  12   1      533.16      541.83     12.37 o 
  -2  12   1      845.07      836.97     10.79 o 
  -1  12   1      256.30      246.33      6.45 o 
   0  12   1      311.54      306.40      7.15 o 
   1  12   1       18.66       12.99      3.91 o 
   2  12   1       20.93       26.11      5.54 o 
   3  12   1       60.40       75.37      6.56 o 
   4  12   1       83.13       83.29      4.45 o 
   5  12   1       16.73       11.35      3.42 o 
   6  12   1       53.57       64.16      5.57 o 
   7  12   1        4.98       15.79      4.86 o 
   8  12   1      122.08      129.86      7.59 o 
  -7  13   1        3.37        1.05      6.52 o 
  -6  13   1       72.83       83.99      9.57 o 
  -5  13   1      102.96      118.24     10.16 o 
  -4  13   1       31.68       31.03      4.70 o 
  -3  13   1       12.81       13.14      5.42 o 
  -2  13   1        0.54        0.44      3.64 o 
  -1  13   1       78.08       74.29      5.00 o 
   0  13   1      260.86      288.07      9.61 o 
   1  13   1      905.92      890.97     16.64 o 
   2  13   1        4.85        5.08      5.23 o 
   3  13   1      250.57      237.48      9.78 o 
   4  13   1        8.21        1.02      5.23 o 
   5  13   1      223.81      202.36      9.45 o 
   6  13   1       16.22       17.73      5.31 o 
   7  13   1        5.51        3.70      7.75 o 
  -7  14   1       43.05       53.67      9.85 o 
  -6  14   1      177.59      166.50     11.37 o 
  -5  14   1        0.09       13.65      7.91 o 
  -4  14   1       13.07        8.91      4.24 o 
  -3  14   1        4.01        3.29      4.16 o 
  -2  14   1      124.37      124.25      5.55 o 
  -1  14   1      121.53      128.87      5.88 o 
   0  14   1       10.40       17.85      4.22 o 
   1  14   1       16.91       10.40      6.10 o 
   2  14   1        7.26        9.08      6.35 o 
   3  14   1        0.59        1.44      5.22 o 
   4  14   1      135.97      112.26      8.30 o 
   5  14   1       33.54       35.70      6.49 o 
   6  14   1        1.94       12.24      8.93 o 
   7  14   1       95.25      115.21     11.65 o 
  -6  15   1       25.78       15.08      8.53 o 
  -5  15   1        2.14        2.35      7.69 o 
  -4  15   1       43.08       46.74     16.93 o 
  -3  15   1        2.88        1.46      4.63 o 
  -2  15   1       95.83       84.47      6.23 o 
  -1  15   1       57.67       41.81      5.01 o 
   0  15   1      359.37      357.46     10.52 o 
   1  15   1        0.03       -1.64      6.21 o 
   2  15   1      178.04      145.21      9.04 o 
   3  15   1      148.37      131.21      9.09 o 
   4  15   1      243.19      260.86     11.23 o 
   5  15   1        2.26       -0.13      7.81 o 
   6  15   1       15.53       20.74      9.11 o 
  -6  16   1        0.94        1.89      8.25 o 
  -5  16   1       31.70       23.21      8.93 o 
  -4  16   1       85.53       98.25     10.01 o 
  -3  16   1       56.57       51.07      7.86 o 
  -2  16   1       34.70       25.57      4.90 o 
  -1  16   1      103.28       89.08      5.90 o 
   0  16   1        0.22        2.84      4.83 o 
   1  16   1       54.61       53.01      8.27 o 
   2  16   1       89.62       93.34      8.15 o 
   3  16   1        0.94        0.16      6.37 o 
   4  16   1        0.29        1.21      6.18 o 
   5  16   1       44.49       52.49      9.14 o 
  -5  17   1       21.12       28.41     10.03 o 
  -4  17   1       86.27      116.34     11.08 o 
  -3  17   1       27.67       20.07      4.95 o 
  -2  17   1       85.82       81.91      5.81 o 
  -1  17   1      126.47      129.69      7.84 o 
   0  17   1       41.82       48.13      5.57 o 
   1  17   1       55.78       68.24      8.70 o 
   2  17   1      127.55      108.44      9.24 o 
   3  17   1      182.26      188.49     10.97 o 
   4  17   1        7.63        7.16      7.16 o 
   5  17   1        7.98       -6.45      9.00 o 
  -4  18   1       40.63       51.94      9.56 o 
  -3  18   1       24.64       31.42      5.25 o 
  -2  18   1       89.35       90.08      9.58 o 
  -1  18   1       35.56       40.11      5.84 o 
   0  18   1       47.09       41.51      8.39 o 
   1  18   1       36.05       24.74      7.88 o 
   2  18   1        5.51        2.78      7.22 o 
   3  18   1       39.91       28.79      8.02 o 
   4  18   1        2.70        4.44      7.51 o 
  -2  19   1       12.59        6.40      4.69 o 
  -1  19   1        0.40        6.03      5.20 o 
   0  19   1       67.15       79.65     10.45 o 
   1  19   1        9.81       13.21      7.25 o 
   2  19   1       46.87       33.87      8.68 o 
 -10   0   2      122.10      104.30      9.20 o 
  -8   0   2      481.43      467.47     13.53 o 
  -6   0   2      651.19      701.95     13.45 o 
  -4   0   2     8168.89     8817.78     36.62 o 
  -2   0   2    11543.30    11062.61     32.15 o 
   0   0   2     2763.64     2738.36     18.17 o 
   2   0   2     1738.64     2026.22     13.29 o 
   4   0   2     2133.66     2185.74     11.41 o 
   6   0   2      547.24      590.89     12.74 o 
   8   0   2      125.84      125.33      8.04 o 
  10   0   2       42.30       46.35      6.44 o 
 -10   1   2        6.22        1.83      4.25 o 
  -9   1   2       34.25       32.00      4.52 o 
  -8   1   2      121.78      104.39      6.65 o 
  -7   1   2       15.86       10.00      2.55 o 
  -6   1   2      935.44      906.39     10.52 o 
  -5   1   2       47.61       62.45      3.57 o 
  -4   1   2      645.57      618.23     16.98 o 
  -3   1   2     1782.12     1737.75     13.70 o 
  -2   1   2     6540.12     6346.21     17.44 o 
  -1   1   2      496.68      446.57      3.00 o 
   0   1   2     2862.58     2957.58     17.45 o 
   1   1   2     2071.64     2051.28     11.52 o 
   2   1   2     2573.14     2538.12     10.47 o 
   3   1   2     5416.07     5572.83     12.36 o 
   4   1   2      617.33      636.23      5.98 o 
   5   1   2      929.57      952.28     14.26 o 
   6   1   2      365.01      390.78      7.57 o 
   7   1   2      865.27      860.95     11.49 o 
   8   1   2       52.37       48.07      5.38 o 
   9   1   2      106.84      121.03      9.51 o 
  10   1   2        5.85       10.38      4.74 o 
 -10   2   2       87.56       81.61      5.88 o 
  -9   2   2        6.15        4.02      4.36 o 
  -8   2   2       16.68       15.44      3.55 o 
  -7   2   2        6.83        3.49      2.47 o 
  -6   2   2       24.59       22.00      3.68 o 
  -5   2   2        3.68       -1.13      2.81 o 
  -4   2   2      497.21      488.04      6.56 o 
  -3   2   2     3725.86     3781.33     15.44 o 
  -2   2   2      796.08      846.18      5.44 o 
  -1   2   2      129.20      109.60      1.48 o 
   0   2   2       32.20       40.68      1.00 o 
   1   2   2     4918.79     4689.53     25.87 o 
   2   2   2       35.49       60.93     11.44 o 
   3   2   2      773.86      770.57      6.88 o 
   4   2   2     2589.58     2670.86     14.43 o 
   5   2   2     1737.20     1742.31     11.07 o 
   6   2   2       39.76       41.32      3.27 o 
   7   2   2      897.79      914.72     11.75 o 
   8   2   2        6.84        5.23      3.58 o 
   9   2   2        0.92        1.93      3.38 o 
  10   2   2      110.19      106.34      6.56 o 
 -10   3   2        6.79        2.35      4.15 o 
  -9   3   2       34.56       32.74      4.29 o 
  -8   3   2        0.96        1.79      3.25 o 
  -7   3   2       23.68       23.25      3.31 o 
  -6   3   2      828.93      771.55      9.84 o 
  -5   3   2      340.93      343.15      6.34 o 
  -4   3   2     1052.95     1189.64      6.28 o 
  -3   3   2     2659.83     2775.90      8.50 o 
  -2   3   2     1435.23     1320.79      4.49 o 
  -1   3   2     2639.34     2683.32      8.50 o 
   0   3   2    34617.21    33664.26    252.28 o 
   1   3   2     6517.01     6580.39     34.34 o 
   2   3   2     2534.07     2520.43     12.41 o 
   3   3   2      655.88      659.04     15.51 o 
   4   3   2       54.03       81.36      3.05 o 
   5   3   2       88.74       82.02      3.00 o 
   6   3   2       29.50       27.40      3.00 o 
   7   3   2      545.99      556.34      9.44 o 
   8   3   2      322.13      325.07      8.10 o 
   9   3   2       24.06       30.82      4.39 o 
 -10   4   2       35.41       35.89      7.53 o 
  -9   4   2        7.38       12.02      3.47 o 
  -8   4   2       84.88       89.92      6.43 o 
  -7   4   2     1492.37     1480.35     12.31 o 
  -6   4   2      454.73      453.49      6.51 o 
  -5   4   2       32.26       24.17      3.09 o 
  -4   4   2        0.95        1.95      1.30 o 
  -3   4   2       36.29       39.33      1.67 o 
  -2   4   2     2502.76     2317.80      7.31 o 
  -1   4   2     2378.89     2431.23     10.82 o 
   0   4   2    18601.96    19377.05     26.58 o 
   1   4   2     6054.06     6185.78     43.74 o 
   2   4   2        4.45        4.97      1.10 o 
   3   4   2      408.59      452.41      5.23 o 
   4   4   2       27.78       31.62      2.31 o 
   5   4   2        7.62       14.07      3.24 o 
   6   4   2        8.19       11.30      2.63 o 
   7   4   2      105.07      106.43      5.09 o 
   8   4   2        2.93        0.09      3.32 o 
   9   4   2       48.12       47.80      7.66 o 
  -9   5   2       51.37       29.64      5.22 o 
  -8   5   2       24.52       25.60      5.43 o 
  -7   5   2      351.52      318.34      6.32 o 
  -6   5   2      305.41      309.07      7.44 o 
  -5   5   2      648.19      667.78     15.23 o 
  -4   5   2      810.30      764.95      5.87 o 
  -3   5   2      522.08      453.68      4.28 o 
  -2   5   2       85.99       74.64      1.84 o 
  -1   5   2      308.49      334.27      2.57 o 
   0   5   2      357.43      340.31      2.57 o 
   1   5   2        1.16        0.90      0.76 o 
   2   5   2        3.26        5.78      1.36 o 
   3   5   2     1991.40     2115.24     10.76 o 
   4   5   2      171.85      177.09      4.76 o 
   5   5   2        0.06        2.87      2.11 o 
   6   5   2      649.76      639.92      7.45 o 
   7   5   2      288.49      278.67      7.53 o 
   8   5   2      123.10      148.70      9.47 o 
   9   5   2       24.77       27.82      6.06 o 
  -9   6   2       57.64       42.38      5.60 o 
  -8   6   2       25.15       20.15      4.66 o 
  -7   6   2        1.01        1.45      3.98 o 
  -6   6   2        0.74        1.81      3.63 o 
  -5   6   2      406.71      396.67      5.69 o 
  -4   6   2      734.82      735.58      7.59 o 
  -3   6   2     1799.80     1801.61     10.17 o 
  -2   6   2      277.70      264.90      2.88 o 
  -1   6   2     1227.55     1264.63      4.85 o 
   0   6   2      970.66     1053.16      4.59 o 
   1   6   2      186.80      201.34      4.76 o 
   2   6   2      135.79      148.50      2.87 o 
   3   6   2      130.76      165.42      3.18 o 
   4   6   2     1761.86     1767.03     11.39 o 
   5   6   2      347.73      324.27      9.53 o 
   6   6   2       11.85       10.21      4.82 o 
   7   6   2       25.01       22.83      4.26 o 
   8   6   2       37.42       36.78      6.83 o 
   9   6   2       19.19       26.61      6.75 o 
  -9   7   2       20.07       12.97      4.93 o 
  -8   7   2       13.67        5.80      4.67 o 
  -7   7   2        6.13        2.22      4.02 o 
  -6   7   2      391.96      356.94      8.21 o 
  -5   7   2        4.26        4.81      3.33 o 
  -4   7   2      121.66      127.23      5.32 o 
  -3   7   2     2219.86     2170.65     13.07 o 
  -2   7   2      530.06      503.32      4.07 o 
  -1   7   2     1354.75     1465.72      5.80 o 
   0   7   2        0.12        4.10      1.27 o 
   1   7   2     1842.27     1868.59     13.84 o 
   2   7   2       51.18       50.25     20.31 o 
   3   7   2     1147.48     1253.95     14.61 o 
   4   7   2      109.03      123.50      6.28 o 
   5   7   2      281.21      296.60      9.37 o 
   6   7   2      585.26      543.26     10.99 o 
   7   7   2       10.05        4.58      4.86 o 
   8   7   2        4.90       10.72      5.87 o 
   9   7   2        1.33        4.85      6.33 o 
  -9   8   2       77.03       82.58     14.56 o 
  -8   8   2      171.56      145.80      6.90 o 
  -7   8   2      121.15      142.33      6.63 o 
  -6   8   2        4.91        1.67      4.03 o 
  -5   8   2        1.92        4.68      3.30 o 
  -4   8   2        0.05        1.24      1.71 o 
  -3   8   2        3.26        6.22      2.41 o 
  -2   8   2        5.77        4.76      1.65 o 
  -1   8   2     2505.49     2628.30     10.58 o 
   0   8   2     5341.27     5617.59     28.13 o 
   1   8   2      431.64      393.16      4.47 o 
   2   8   2     1062.32     1062.87     13.49 o 
   3   8   2      222.43      236.52      7.01 o 
   4   8   2      257.47      250.70      8.05 o 
   5   8   2      247.05      225.94      8.67 o 
   6   8   2      263.72      285.54      9.79 o 
   7   8   2       51.42       53.96      5.85 o 
   8   8   2       69.58       61.49      5.52 o 
   9   8   2        0.02       -2.87      6.02 o 
  -9   9   2       52.64       63.82      6.25 o 
  -8   9   2        0.03       -2.08      9.10 o 
  -7   9   2       52.79       49.51      5.27 o 
  -6   9   2        3.10        0.77      4.22 o 
  -5   9   2      597.09      635.90     10.08 o 
  -4   9   2       77.85       75.34      2.72 o 
  -3   9   2      175.22      186.33      3.49 o 
  -2   9   2      162.17      155.27      2.81 o 
  -1   9   2     4097.94     4180.46     16.90 o 
   0   9   2     4306.19     4411.24     45.69 o 
   1   9   2      721.14      721.16      6.13 o 
   2   9   2       26.58       40.32      2.21 o 
   3   9   2        5.39        2.91      2.28 o 
   4   9   2       42.71       45.56      4.74 o 
   5   9   2        9.57       16.24      4.53 o 
   6   9   2       22.09       23.51      4.45 o 
   7   9   2       79.28       93.73      5.97 o 
   8   9   2       48.93       75.98      7.86 o 
  -8  10   2       75.49       66.21      5.78 o 
  -7  10   2        6.98        1.94      6.08 o 
  -6  10   2       20.38       16.77      4.50 o 
  -5  10   2      261.03      273.66      7.46 o 
  -4  10   2      100.75      103.97      3.66 o 
  -3  10   2       18.13       14.41      1.81 o 
  -2  10   2      472.68      473.03      5.25 o 
  -1  10   2      197.76      201.38      5.95 o 
   0  10   2      312.99      324.47      9.22 o 
   1  10   2        0.43        0.80      2.15 o 
   2  10   2      409.76      406.59      8.34 o 
   3  10   2        0.18       -1.45      2.33 o 
   4  10   2        1.96        3.21      2.87 o 
   5  10   2       69.64       56.66      4.22 o 
   6  10   2      427.55      418.23     11.00 o 
   7  10   2       19.44       34.61      7.57 o 
   8  10   2      113.58      107.02      6.92 o 
  -8  11   2       62.14       62.66      5.75 o 
  -7  11   2        0.37       -4.22      4.22 o 
  -6  11   2       80.74       51.51      5.19 o 
  -5  11   2      533.45      542.52     10.55 o 
  -4  11   2      408.51      377.31     12.36 o 
  -3  11   2      689.24      699.26      6.75 o 
  -2  11   2       40.60       38.04      3.15 o 
  -1  11   2       73.79       54.57      2.98 o 
   0  11   2       10.10        8.34      5.14 o 
   1  11   2       14.55       12.30      4.96 o 
   2  11   2      690.61      717.68     13.85 o 
   3  11   2        1.02        0.99      2.59 o 
   4  11   2       56.92       45.85      4.32 o 
   5  11   2       31.66       29.53      3.77 o 
   6  11   2      179.57      185.50      5.60 o 
   7  11   2       54.45       47.20      7.97 o 
   8  11   2       28.73       27.58      5.12 o 
  -8  12   2       53.28       51.67      5.77 o 
  -7  12   2       81.04       88.43      6.22 o 
  -6  12   2        0.37        2.54      5.97 o 
  -5  12   2      788.16      808.45     18.96 o 
  -4  12   2       82.84       92.35      8.71 o 
  -3  12   2        3.35        4.70      3.12 o 
  -2  12   2       25.28       14.92      3.26 o 
  -1  12   2      990.80      965.53     11.43 o 
   0  12   2       32.06       31.75      6.16 o 
   1  12   2      210.13      218.00      8.95 o 
   2  12   2      267.33      261.47      9.66 o 
   3  12   2      192.39      188.36      8.66 o 
   4  12   2      578.64      614.55     10.68 o 
   5  12   2      423.58      391.14      8.28 o 
   6  12   2       36.96       24.86      3.69 o 
   7  12   2       12.72       10.02      4.70 o 
  -7  13   2       67.44       46.80      9.06 o 
  -6  13   2        4.97        1.87      7.53 o 
  -5  13   2        2.02       15.87      8.43 o 
  -4  13   2       20.21       27.67      7.54 o 
  -3  13   2       27.60       30.45      3.42 o 
  -2  13   2      119.40      114.12      5.27 o 
  -1  13   2      129.40      141.59      9.39 o 
   0  13   2      105.71       92.55      7.39 o 
   1  13   2       82.48       85.33      7.13 o 
   2  13   2      590.28      545.80     13.78 o 
   3  13   2      498.58      523.06     13.43 o 
   4  13   2        2.25        0.43      5.59 o 
   5  13   2        5.25        3.30      5.61 o 
   6  13   2       36.96       38.81      5.10 o 
   7  13   2        0.23        0.23      4.68 o 
  -7  14   2       27.92       12.48      9.48 o 
  -6  14   2       25.05       17.92      8.38 o 
  -5  14   2       53.80       47.31      9.20 o 
  -4  14   2       77.60       79.36      8.70 o 
  -3  14   2      188.31      198.82      5.72 o 
  -2  14   2      115.73      120.93      5.36 o 
  -1  14   2       17.80       16.83      5.31 o 
   0  14   2       95.49       88.15      7.66 o 
   1  14   2       61.40       68.11      7.29 o 
   2  14   2      339.06      342.87     11.75 o 
   3  14   2       76.79       58.09      6.68 o 
   4  14   2       62.08       64.24      7.64 o 
   5  14   2       64.12       61.11      7.36 o 
   6  14   2      123.33      127.89     11.38 o 
   7  14   2       32.51       33.40      9.09 o 
  -6  15   2        0.30       -4.66      9.00 o 
  -5  15   2       80.95       99.74     10.68 o 
  -4  15   2        7.16        7.17      7.28 o 
  -3  15   2       50.86       44.05      4.22 o 
  -2  15   2        7.11        6.42      3.34 o 
  -1  15   2      429.62      423.47      9.36 o 
   0  15   2        0.79        1.30      6.05 o 
   1  15   2       53.18       51.93      7.44 o 
   2  15   2      133.11      162.51      9.48 o 
   3  15   2       44.74       51.91      7.33 o 
   4  15   2       18.11       14.35      6.42 o 
   5  15   2        9.34        6.04      5.85 o 
   6  15   2        1.94        8.08      9.01 o 
  -5  16   2        0.01        9.23      8.85 o 
  -4  16   2      104.41      113.05     10.68 o 
  -3  16   2       13.28       16.69      5.02 o 
  -2  16   2        0.55        2.14      3.68 o 
  -1  16   2      140.05      154.06      5.46 o 
   0  16   2       97.70       87.32      8.59 o 
   1  16   2        1.75        0.60      7.01 o 
   2  16   2        4.48        3.89      6.60 o 
   3  16   2        7.97       14.75      6.76 o 
   4  16   2       20.15       24.52      5.77 o 
   5  16   2       11.71       10.99      6.51 o 
  -5  17   2       86.24       78.56     10.90 o 
  -4  17   2       26.88       52.63      9.64 o 
  -3  17   2        8.58       15.39      6.98 o 
  -2  17   2      141.52      161.09      5.94 o 
  -1  17   2        1.59        3.01      4.48 o 
   0  17   2      114.85      108.10      9.64 o 
   1  17   2       17.48       18.67      7.06 o 
   2  17   2        2.76        5.30      7.69 o 
   3  17   2       14.10        9.10      6.82 o 
   4  17   2       12.92        6.06      7.27 o 
  -4  18   2       11.62       22.40      8.55 o 
  -3  18   2        5.66       27.65      5.67 o 
  -2  18   2       35.27       52.13      4.64 o 
  -1  18   2        1.94       -0.87      7.85 o 
   0  18   2       51.80       55.23      8.75 o 
   1  18   2        3.84       -5.01      7.51 o 
   2  18   2        1.54       -1.28      7.14 o 
   3  18   2       69.77       72.13      8.95 o 
  -2  19   2       36.86       41.08      5.70 o 
  -1  19   2       84.58      101.36      9.59 o 
   0  19   2        0.85       -0.67      7.21 o 
   1  19   2        0.15       -5.00      7.49 o 
   2  19   2       49.65       48.79      8.32 o 
  -9   0   3      493.42      433.46     14.24 o 
  -7   0   3     1851.95     1782.02     22.95 o 
  -5   0   3      238.47      180.87      7.31 o 
  -3   0   3     1809.06     1990.37     17.10 o 
  -1   0   3     9345.01     8936.09     31.21 o 
   1   0   3       62.68       50.56      1.72 o 
   3   0   3     4053.26     4314.51     23.88 o 
   5   0   3        6.27       14.83      3.94 o 
   7   0   3      247.88      262.43      9.86 o 
   9   0   3       68.05       74.39      7.69 o 
 -10   1   3       10.01       11.90      4.38 o 
  -9   1   3       14.08       17.97      4.44 o 
  -8   1   3      389.36      424.62      7.58 o 
  -7   1   3       55.10       54.87      6.04 o 
  -6   1   3       18.47       15.55      3.92 o 
  -5   1   3      594.96      551.10      8.16 o 
  -4   1   3     1445.77     1549.54     11.97 o 
  -3   1   3       24.66       42.36      2.85 o 
  -2   1   3     5941.82     5896.38     14.19 o 
  -1   1   3    10540.78    10723.66     16.04 o 
   0   1   3       37.75       46.58      1.47 o 
   1   1   3     4155.59     4110.84     17.75 o 
   2   1   3      112.69      133.85      4.17 o 
   3   1   3       48.59       46.41      2.37 o 
   4   1   3     1184.31     1196.91      7.62 o 
   5   1   3        0.08        0.05      2.33 o 
   6   1   3     4294.78     4382.81     23.34 o 
   7   1   3      129.00      133.94      5.52 o 
   8   1   3       16.06       17.87      3.51 o 
   9   1   3       58.54       68.61      5.23 o 
 -10   2   3       22.56       30.77      4.99 o 
  -9   2   3      211.76      193.98      7.26 o 
  -8   2   3       33.18       25.65      3.57 o 
  -7   2   3       59.39       54.89      4.96 o 
  -6   2   3      378.65      389.82      9.67 o 
  -5   2   3       12.65       17.81      3.37 o 
  -4   2   3      106.41       89.74      3.78 o 
  -3   2   3      204.80      195.06      4.41 o 
  -2   2   3     1315.18     1287.88      9.00 o 
  -1   2   3     1739.13     1775.70     10.80 o 
   0   2   3      187.81      157.11      4.35 o 
   1   2   3       93.37       90.55      1.44 o 
   2   2   3     6779.84     6899.99     27.90 o 
   3   2   3       38.08       30.28      2.16 o 
   4   2   3      216.53      259.05     10.68 o 
   5   2   3       39.08       38.83      2.59 o 
   6   2   3        1.83        5.03      3.46 o 
   7   2   3       60.58       64.22      7.22 o 
   8   2   3      105.42      104.02      5.35 o 
   9   2   3        0.46        3.84      3.83 o 
 -10   3   3       12.00       19.12      5.06 o 
  -9   3   3       18.10       20.47      3.62 o 
  -8   3   3        2.69        2.59      3.26 o 
  -7   3   3      141.02      138.51      5.98 o 
  -6   3   3        5.32       10.54      3.75 o 
  -5   3   3     3082.59     3043.29     46.90 o 
  -4   3   3       49.19       39.68      3.17 o 
  -3   3   3       77.03       73.88      2.12 o 
  -2   3   3     1055.59     1001.91      5.17 o 
  -1   3   3      354.01      373.54      3.63 o 
   0   3   3     2301.48     2469.09     11.94 o 
   1   3   3       38.03       42.96      1.15 o 
   2   3   3     1041.53     1220.03     16.78 o 
   3   3   3      929.30     1118.54     21.88 o 
   4   3   3      526.25      526.35      8.33 o 
   5   3   3       58.80       56.00      3.36 o 
   6   3   3       26.20       22.66      3.48 o 
   7   3   3      352.53      383.35      8.26 o 
   8   3   3       46.09       36.65      4.02 o 
   9   3   3      121.56      129.12      9.48 o 
  -9   4   3        4.40       12.90      3.76 o 
  -8   4   3       10.09        6.80      3.83 o 
  -7   4   3      743.67      712.44     16.57 o 
  -6   4   3      164.71      158.11      5.69 o 
  -5   4   3      166.17      148.51      5.09 o 
  -4   4   3     3144.33     3276.16     40.65 o 
  -3   4   3      832.91      798.17      4.15 o 
  -2   4   3     1007.64      988.05      6.32 o 
  -1   4   3       55.31       77.52      1.75 o 
   0   4   3     4120.18     4218.11     16.04 o 
   1   4   3      508.03      515.74      3.25 o 
   2   4   3     1572.22     1649.71     26.36 o 
   3   4   3      230.13      251.51      6.46 o 
   4   4   3      525.15      527.09     12.36 o 
   5   4   3      143.90      122.63      4.02 o 
   6   4   3       76.89       69.99      3.38 o 
   7   4   3      281.86      287.02      7.26 o 
   8   4   3        2.64        1.41      5.53 o 
   9   4   3        0.00       -3.65      6.01 o 
  -9   5   3       29.55       27.99      5.34 o 
  -8   5   3      114.41      126.46      4.91 o 
  -7   5   3        7.89        6.97      4.03 o 
  -6   5   3      160.64      158.29      5.65 o 
  -5   5   3      213.61      203.83      5.67 o 
  -4   5   3       17.47       23.09      3.16 o 
  -3   5   3       59.00       65.50      1.90 o 
  -2   5   3      114.69      137.57      2.93 o 
  -1   5   3     1472.62     1479.65      5.93 o 
   0   5   3    11245.19    11354.03     13.58 o 
   1   5   3      238.14      242.24      2.81 o 
   2   5   3       34.59       25.80      3.33 o 
   3   5   3     1062.25      990.77      7.97 o 
   4   5   3      630.59      572.19     11.73 o 
   5   5   3        2.97        2.26      2.21 o 
   6   5   3     1057.95     1072.48      9.77 o 
   7   5   3      137.82      124.53      8.74 o 
   8   5   3       17.81       21.62      6.20 o 
   9   5   3        0.69       -2.78      5.37 o 
  -9   6   3       72.60       64.05      6.05 o 
  -8   6   3       15.90       12.19      5.25 o 
  -7   6   3       37.79       30.76      4.72 o 
  -6   6   3        3.93        1.98      3.38 o 
  -5   6   3      159.26      172.90      5.47 o 
  -4   6   3      476.84      464.20     11.49 o 
  -3   6   3      152.85      158.42      2.79 o 
  -2   6   3     1545.69     1607.33      9.89 o 
  -1   6   3     3780.24     3803.21     21.69 o 
   0   6   3     3460.93     3457.17      8.57 o 
   1   6   3      682.74      681.49      4.30 o 
   2   6   3      392.07      354.58      4.25 o 
   3   6   3      669.25      610.83      6.22 o 
   4   6   3      871.93      864.29     18.82 o 
   5   6   3        0.19        2.07      4.18 o 
   6   6   3       74.03       83.86      4.88 o 
   7   6   3      403.71      429.04     13.17 o 
   8   6   3       89.21       67.97      7.71 o 
   9   6   3        7.02        6.13      6.57 o 
  -9   7   3       80.81       80.27      6.45 o 
  -8   7   3      252.30      300.76      8.98 o 
  -7   7   3      350.62      326.67      8.61 o 
  -6   7   3       17.23       26.81      6.77 o 
  -5   7   3      176.76      178.48      9.44 o 
  -4   7   3      141.04      141.63      7.91 o 
  -3   7   3      522.82      539.47      6.01 o 
  -2   7   3      123.39      135.72      1.80 o 
  -1   7   3       33.53       28.87      1.56 o 
   0   7   3     3109.36     3078.49     10.29 o 
   1   7   3     3629.73     3932.26     23.63 o 
   2   7   3      366.41      376.13     20.80 o 
   3   7   3        0.57        0.60      3.17 o 
   4   7   3       15.81       14.63      3.83 o 
   5   7   3      466.55      441.19     11.43 o 
   6   7   3       49.99       45.46      5.94 o 
   7   7   3       22.17       27.45      4.37 o 
   8   7   3       54.58       50.69      7.20 o 
   9   7   3        1.73       -5.35      5.35 o 
  -9   8   3       37.01       32.39      4.85 o 
  -8   8   3        3.46        5.22      4.66 o 
  -7   8   3      154.35      161.18      6.98 o 
  -6   8   3      296.33      310.23     15.17 o 
  -5   8   3      271.28      254.94     10.80 o 
  -4   8   3     1050.93     1053.04     13.40 o 
  -3   8   3      170.31      174.83      3.26 o 
  -2   8   3     1667.02     1764.26      7.26 o 
  -1   8   3      373.86      417.98      8.22 o 
   0   8   3      454.33      445.25      5.57 o 
   1   8   3       15.16       17.52      1.61 o 
   2   8   3      103.72      119.03      5.15 o 
   3   8   3      125.02      122.66      5.50 o 
   4   8   3       34.42       40.15      4.63 o 
   5   8   3       24.71       22.10      4.83 o 
   6   8   3        0.73       -2.82      5.02 o 
   7   8   3        2.60        5.91      4.18 o 
   8   8   3        5.01       -0.34      5.14 o 
  -8   9   3       12.94       19.93      4.84 o 
  -7   9   3       42.34       33.37      4.92 o 
  -6   9   3      898.47      924.48     12.96 o 
  -5   9   3       43.34       46.71      3.51 o 
  -4   9   3     1321.77     1289.72     12.93 o 
  -3   9   3      410.97      387.70      4.78 o 
  -2   9   3       39.14       40.88      2.34 o 
  -1   9   3     1437.96     1472.78      7.67 o 
   0   9   3        0.73        0.78      2.06 o 
   1   9   3      106.40       94.41      2.67 o 
   2   9   3        6.50        5.86      2.48 o 
   3   9   3     1735.58     1805.12     18.81 o 
   4   9   3      107.90      105.20      6.04 o 
   5   9   3      252.54      238.13      9.08 o 
   6   9   3      185.39      166.95      9.13 o 
   7   9   3      141.22      131.99      7.64 o 
   8   9   3       76.45       52.63      6.70 o 
  -8  10   3        3.90        3.45      4.59 o 
  -7  10   3        8.90        8.47      4.01 o 
  -6  10   3       26.70       37.67      4.84 o 
  -5  10   3       19.66       27.04      4.52 o 
  -4  10   3      156.44      166.08      5.83 o 
  -3  10   3     1065.37     1069.13     12.34 o 
  -2  10   3       33.89       36.84      2.44 o 
  -1  10   3      525.16      501.77     10.07 o 
   0  10   3      791.88      808.75      9.22 o 
   1  10   3     1017.39      988.08      7.63 o 
   2  10   3       18.55       19.25      2.95 o 
   3  10   3      764.99      759.58      9.59 o 
   4  10   3      158.12      166.28      7.19 o 
   5  10   3        0.68        4.78      4.39 o 
   6  10   3      197.76      192.77      9.31 o 
   7  10   3        0.17        3.28      4.05 o 
   8  10   3       10.18        8.36      7.51 o 
  -8  11   3      121.44      134.28      7.13 o 
  -7  11   3      116.76      108.70      6.23 o 
  -6  11   3      112.39       96.69      6.01 o 
  -5  11   3        3.91        4.18      5.80 o 
  -4  11   3      127.13      138.37      4.49 o 
  -3  11   3      487.11      484.44      5.87 o 
  -2  11   3        0.04       -0.18      2.68 o 
  -1  11   3      101.51      100.76      4.75 o 
   0  11   3        0.05        2.70      3.25 o 
   1  11   3      200.09      193.59      8.28 o 
   2  11   3        0.35       -1.15      2.84 o 
   3  11   3      316.13      331.94      8.25 o 
   4  11   3       54.58       56.02      4.04 o 
   5  11   3      401.65      445.77      8.86 o 
   6  11   3       35.98       44.80      6.22 o 
   7  11   3       80.67       62.89      6.26 o 
   8  11   3        5.76        6.59     11.36 o 
  -7  12   3        5.32        1.95      4.55 o 
  -6  12   3        0.91        0.22      3.58 o 
  -5  12   3        9.77        0.33      7.30 o 
  -4  12   3        0.20       -2.71      6.73 o 
  -3  12   3       23.91       29.95      3.79 o 
  -2  12   3      587.31      589.92      9.75 o 
  -1  12   3       68.20       78.26      5.96 o 
   0  12   3      193.19      176.68      5.81 o 
   1  12   3       87.97       67.60      6.53 o 
   2  12   3      142.98      147.58      8.31 o 
   3  12   3      436.18      397.55     11.95 o 
   4  12   3      206.60      207.92      6.21 o 
   5  12   3        0.61        2.81      3.86 o 
   6  12   3       10.43       21.90      4.07 o 
   7  12   3        6.75       11.26      4.48 o 
  -7  13   3      159.91      168.78     12.95 o 
  -6  13   3       28.72       33.67      9.48 o 
  -5  13   3       85.41       80.83      9.50 o 
  -4  13   3      395.14      394.51     13.72 o 
  -3  13   3      140.39      123.67      5.03 o 
  -2  13   3      169.99      190.91      5.21 o 
  -1  13   3       17.98       14.63      3.78 o 
   0  13   3      498.41      480.03     13.17 o 
   1  13   3      115.86      116.62      8.16 o 
   2  13   3       29.72       29.17      6.34 o 
   3  13   3       16.04       19.26      6.00 o 
   4  13   3       13.09       11.08      5.96 o 
   5  13   3       98.94      115.29      8.70 o 
   6  13   3        3.88        8.39      3.91 o 
   7  13   3       66.35       60.07      5.77 o 
  -7  14   3        3.62       -2.18      8.35 o 
  -6  14   3      106.75      100.80     10.21 o 
  -5  14   3        5.07       -7.71      7.71 o 
  -4  14   3       48.80       52.80      7.95 o 
  -3  14   3       30.07       29.97      3.66 o 
  -2  14   3      100.46       98.41      5.69 o 
  -1  14   3      179.11      180.44     18.62 o 
   0  14   3       38.72       43.25      6.77 o 
   1  14   3      118.30      136.89      8.44 o 
   2  14   3        0.24        4.50      5.92 o 
   3  14   3      189.73      186.91      9.77 o 
   4  14   3      254.15      239.88     10.71 o 
   5  14   3        0.10        4.21      4.77 o 
   6  14   3        3.14        1.99      5.44 o 
  -6  15   3       28.73       21.75      9.46 o 
  -5  15   3        1.05       -7.60      8.47 o 
  -4  15   3        0.81        5.62      7.27 o 
  -3  15   3        0.40        7.25      4.52 o 
  -2  15   3        0.01        2.43      6.68 o 
  -1  15   3        0.86        0.14      4.16 o 
   0  15   3        0.49        2.26      5.96 o 
   1  15   3      163.73      146.38      9.40 o 
   2  15   3        1.63       -5.14      5.99 o 
   3  15   3        6.03       -0.91      5.49 o 
   4  15   3       20.93       17.20      5.93 o 
   5  15   3       47.75       52.64      7.24 o 
   6  15   3       96.32       87.55      7.75 o 
  -5  16   3       50.93       32.07      9.58 o 
  -4  16   3       25.22       21.04      8.18 o 
  -3  16   3      124.57      140.93      7.11 o 
  -2  16   3       46.01       72.55      7.95 o 
  -1  16   3       30.25       29.44      7.22 o 
   0  16   3       14.15        7.67      6.24 o 
   1  16   3       30.44       22.99      6.89 o 
   2  16   3        3.67        4.07      6.75 o 
   3  16   3       21.73       31.13      6.38 o 
   4  16   3        2.16       -3.79      6.71 o 
   5  16   3       25.00       15.64      6.06 o 
  -4  17   3        2.86        3.76      7.53 o 
  -3  17   3       52.04       65.88      6.25 o 
  -2  17   3       30.52       40.83      8.59 o 
  -1  17   3       43.52       30.48      8.21 o 
   0  17   3       64.21       54.23      8.35 o 
   1  17   3       80.07       82.78      9.71 o 
   2  17   3       63.99       56.26      8.26 o 
   3  17   3       30.06       35.01      8.01 o 
   4  17   3       51.13       53.67      8.96 o 
  -3  18   3        3.66        2.21      8.53 o 
  -2  18   3       69.47       79.26      9.99 o 
  -1  18   3       53.85       44.12      8.36 o 
   0  18   3        0.21       -4.39      6.61 o 
   1  18   3      142.25      147.31     11.19 o 
   2  18   3        6.69       12.97      8.82 o 
   3  18   3       11.51       11.94      6.90 o 
  -2  19   3        1.30       18.23      7.83 o 
  -1  19   3        6.70       16.16      7.32 o 
   0  19   3       39.77       19.31      7.41 o 
   1  19   3       84.16       73.83      9.81 o 
  -8   0   4       89.69       92.11      8.21 o 
  -6   0   4     1246.13     1181.02     18.43 o 
  -4   0   4      136.63      162.54      7.03 o 
  -2   0   4      334.51      323.47      8.96 o 
   0   0   4      208.38      178.34      3.25 o 
   2   0   4      513.82      436.28      4.81 o 
   4   0   4     1180.46     1387.91     15.93 o 
   6   0   4      174.47      160.81      8.00 o 
   8   0   4      324.03      331.14     11.78 o 
  -9   1   4        2.73       -0.80      3.62 o 
  -8   1   4        1.84        2.97      4.24 o 
  -7   1   4       60.45       74.41      5.26 o 
  -6   1   4       57.43       50.29      4.77 o 
  -5   1   4       11.37        5.78      3.60 o 
  -4   1   4        0.04        1.81      2.93 o 
  -3   1   4      929.62      900.59      6.80 o 
  -2   1   4        8.01       20.15      1.23 o 
  -1   1   4     2037.35     1988.33      5.28 o 
   0   1   4     2157.29     2178.67     18.12 o 
   1   1   4    10275.29    10156.68     33.88 o 
   2   1   4      875.57      955.59      6.93 o 
   3   1   4     2256.90     2581.98     13.92 o 
   4   1   4      980.79     1082.11     10.00 o 
   5   1   4      338.66      366.44      6.90 o 
   6   1   4      209.34      192.04      6.16 o 
   7   1   4       75.57       70.97      4.61 o 
   8   1   4        0.14       -3.27      3.27 o 
   9   1   4        0.07       -2.12      3.71 o 
  -9   2   4       63.69       62.16      6.23 o 
  -8   2   4       67.01       75.43      5.53 o 
  -7   2   4       52.21       56.12      9.51 o 
  -6   2   4      265.61      262.06      7.11 o 
  -5   2   4     1480.06     1449.59     13.42 o 
  -4   2   4      132.39      138.56      4.78 o 
  -3   2   4     4897.26     4642.69     22.00 o 
  -2   2   4     1870.80     1966.75     12.14 o 
  -1   2   4     3922.15     4089.68     14.12 o 
   0   2   4     1180.18     1145.11      6.17 o 
   1   2   4      489.17      475.75      7.59 o 
   2   2   4     1686.36     1751.77      7.58 o 
   3   2   4      493.86      630.19      7.04 o 
   4   2   4       36.23       37.25      2.82 o 
   5   2   4     2446.07     2455.23     29.06 o 
   6   2   4       21.64       17.41      3.61 o 
   7   2   4      430.34      418.31     12.41 o 
   8   2   4       50.16       52.68      4.51 o 
   9   2   4       29.27       30.03      4.35 o 
  -9   3   4       25.91       32.25      4.42 o 
  -8   3   4        0.14        6.04      6.87 o 
  -7   3   4       98.96       92.49      5.46 o 
  -6   3   4        7.92       10.01      4.10 o 
  -5   3   4      341.62      347.90      7.33 o 
  -4   3   4       56.79       57.64      2.92 o 
  -3   3   4      106.83      110.71      2.29 o 
  -2   3   4     4427.36     4228.47     14.49 o 
  -1   3   4     7268.44     7299.92     17.08 o 
   0   3   4      132.48      146.55      2.22 o 
   1   3   4      910.01      795.63      7.88 o 
   2   3   4       92.80       77.39      3.16 o 
   3   3   4      523.28      485.08      6.24 o 
   4   3   4     1851.34     1880.31     17.38 o 
   5   3   4       27.44       31.60      3.11 o 
   6   3   4      106.45      101.17      4.66 o 
   7   3   4       14.17       13.21      3.76 o 
   8   3   4       53.36       46.52     11.70 o 
   9   3   4        5.40        1.23      5.85 o 
  -9   4   4      265.98      288.63      7.26 o 
  -8   4   4      221.30      191.96     11.25 o 
  -7   4   4       45.46       30.55      4.31 o 
  -6   4   4       84.85       65.87      4.88 o 
  -5   4   4      225.19      224.27      6.25 o 
  -4   4   4      113.09      121.76      3.63 o 
  -3   4   4     2158.80     2223.81     13.12 o 
  -2   4   4      486.67      564.62      4.43 o 
  -1   4   4     1375.40     1386.43      7.71 o 
   0   4   4     2533.96     2699.63     16.58 o 
   1   4   4      345.95      360.57      3.12 o 
   2   4   4        3.94        5.02      1.66 o 
   3   4   4      183.21      180.52      4.04 o 
   4   4   4        0.80        0.34      2.17 o 
   5   4   4      526.04      516.61      7.75 o 
   6   4   4       23.94       19.11      3.43 o 
   7   4   4      475.68      451.02     21.62 o 
   8   4   4      112.54      134.20      9.11 o 
   9   4   4       38.47       37.89      7.06 o 
  -9   5   4       38.94       64.69      6.23 o 
  -8   5   4       10.39       12.31      4.69 o 
  -7   5   4       68.70       52.53      4.60 o 
  -6   5   4      787.17      762.82     10.89 o 
  -5   5   4        8.71        6.67      3.75 o 
  -4   5   4      362.64      332.27      5.67 o 
  -3   5   4       41.83       51.41      2.35 o 
  -2   5   4      173.99      164.85      2.50 o 
  -1   5   4     3226.11     3451.11      9.71 o 
   0   5   4      600.46      592.14      4.54 o 
   1   5   4     1725.42     1741.08      9.84 o 
   2   5   4       41.12       43.13      2.15 o 
   3   5   4        0.57        3.56      1.85 o 
   4   5   4      369.07      351.07     11.43 o 
   5   5   4       28.55       18.05      2.80 o 
   6   5   4      578.73      628.04     14.45 o 
   7   5   4      379.88      324.97     11.77 o 
   8   5   4       24.19       11.21      5.22 o 
   9   5   4       25.55       14.36      6.60 o 
  -9   6   4       46.66       54.33      6.00 o 
  -8   6   4        0.79       -0.89      4.60 o 
  -7   6   4       13.52        6.14      6.96 o 
  -6   6   4      123.83      119.37      6.27 o 
  -5   6   4     1166.54     1144.32     12.45 o 
  -4   6   4       55.29       52.03      3.42 o 
  -3   6   4       33.35       29.68      2.68 o 
  -2   6   4      603.53      587.85      4.94 o 
  -1   6   4     1017.95     1079.18      5.76 o 
   0   6   4     3406.63     3505.26     21.18 o 
   1   6   4      421.23      398.60      3.75 o 
   2   6   4     1265.05     1327.60     10.59 o 
   3   6   4       83.27       74.88      4.38 o 
   4   6   4      194.97      189.17      7.35 o 
   5   6   4      433.22      443.00     11.33 o 
   6   6   4      416.25      409.65     12.18 o 
   7   6   4      234.26      210.24     10.16 o 
   8   6   4      119.84      143.78      9.21 o 
   9   6   4        1.63       -4.64      5.67 o 
  -9   7   4        0.36        1.93      4.95 o 
  -8   7   4        7.67        2.18      4.21 o 
  -7   7   4       56.83       45.87      7.56 o 
  -6   7   4       28.30       29.14      7.20 o 
  -5   7   4     1507.93     1404.26     21.44 o 
  -4   7   4       15.60       13.33      6.18 o 
  -3   7   4      417.88      426.50      6.72 o 
  -2   7   4      518.09      488.76      4.70 o 
  -1   7   4      139.89      157.28      2.70 o 
   0   7   4     3740.32     3902.09     10.62 o 
   1   7   4       45.94       45.93      1.69 o 
   2   7   4     1403.85     1411.17     15.59 o 
   3   7   4       17.30       11.90      3.92 o 
   4   7   4      204.45      211.64      7.81 o 
   5   7   4       24.50       25.83      5.06 o 
   6   7   4       36.75       25.06      5.46 o 
   7   7   4        6.84        6.47      5.67 o 
   8   7   4       15.76        2.61      5.33 o 
  -9   8   4       27.78       27.22     15.25 o 
  -8   8   4        4.69        4.47      8.41 o 
  -7   8   4       82.06       89.77      6.96 o 
  -6   8   4       17.52       14.39      6.62 o 
  -5   8   4     1429.33     1436.68     22.07 o 
  -4   8   4      793.25      797.63      9.88 o 
  -3   8   4      259.18      238.15      6.02 o 
  -2   8   4      129.68      136.79      2.91 o 
  -1   8   4     1142.06     1143.79      7.04 o 
   0   8   4        0.82        0.87      1.35 o 
   1   8   4      839.48      907.60     19.50 o 
   2   8   4     1169.48     1197.93     14.70 o 
   3   8   4       15.89       13.23      4.26 o 
   4   8   4       17.08       14.27      3.96 o 
   5   8   4      105.64      120.15      7.20 o 
   6   8   4      447.75      431.34     12.72 o 
   7   8   4        0.09        0.06      3.80 o 
   8   8   4        0.01       -1.65      5.10 o 
  -8   9   4       24.97       25.02      5.11 o 
  -7   9   4        0.20       -0.90      4.25 o 
  -6   9   4        0.05       -3.49      6.68 o 
  -5   9   4      541.74      533.83     18.02 o 
  -4   9   4     1028.94     1012.28      9.40 o 
  -3   9   4       67.49       69.73      3.51 o 
  -2   9   4      211.32      190.18      4.39 o 
  -1   9   4      971.52      936.01     10.23 o 
   0   9   4       46.05       48.51      2.46 o 
   1   9   4        0.94        2.00      2.38 o 
   2   9   4      528.43      549.25     10.50 o 
   3   9   4      715.98      719.80     12.91 o 
   4   9   4      323.48      339.23     10.11 o 
   5   9   4      280.32      237.04      9.22 o 
   6   9   4        7.17       12.43      5.60 o 
   7   9   4       31.64       30.65      4.54 o 
   8   9   4        2.49        2.03      5.85 o 
  -8  10   4       90.09       77.66      6.28 o 
  -7  10   4        4.05        9.53      6.71 o 
  -6  10   4      236.90      242.08      7.77 o 
  -5  10   4       10.89       10.31      4.83 o 
  -4  10   4      881.97      905.94      9.31 o 
  -3  10   4       50.13       47.74      5.22 o 
  -2  10   4      994.59      961.14      9.04 o 
  -1  10   4      155.66      159.08      4.22 o 
   0  10   4        1.24        0.97      2.04 o 
   1  10   4       79.39       77.94      3.77 o 
   2  10   4       83.36       72.91      3.95 o 
   3  10   4       96.67       93.14      6.05 o 
   4  10   4     1113.43     1198.16     18.08 o 
   5  10   4       36.37       42.43      5.98 o 
   6  10   4      305.04      302.71     11.27 o 
   7  10   4       17.02       14.55      4.42 o 
   8  10   4       17.67       16.82      6.84 o 
  -8  11   4       18.59       22.37      4.39 o 
  -7  11   4        1.88        3.49      4.24 o 
  -6  11   4       12.66       19.43      4.32 o 
  -5  11   4       13.16        8.70      3.99 o 
  -4  11   4      293.41      299.87      6.05 o 
  -3  11   4       11.60       11.71      3.03 o 
  -2  11   4        2.38        0.62      2.74 o 
  -1  11   4      261.54      281.73      6.63 o 
   0  11   4     1574.33     1586.20     17.27 o 
   1  11   4      180.82      168.57      8.44 o 
   2  11   4      706.24      682.44     10.01 o 
   3  11   4      237.11      215.42      6.16 o 
   4  11   4       73.69       73.22      6.30 o 
   5  11   4      205.46      205.35      9.42 o 
   6  11   4        0.68        3.20      5.30 o 
   7  11   4        1.00        1.67      4.64 o 
  -7  12   4      126.17      138.38      6.95 o 
  -6  12   4       12.85       20.96      8.32 o 
  -5  12   4        8.73       19.32      7.94 o 
  -4  12   4        6.17        7.06      3.26 o 
  -3  12   4       44.00       37.44      3.48 o 
  -2  12   4      174.69      162.07      7.06 o 
  -1  12   4        0.51       -0.80      3.54 o 
   0  12   4      450.09      428.96     12.28 o 
   1  12   4      150.92      138.99      8.53 o 
   2  12   4      111.44      120.21      7.77 o 
   3  12   4       31.24       29.79      3.96 o 
   4  12   4        1.23        2.28      4.31 o 
   5  12   4        7.83       12.45      4.21 o 
   6  12   4        7.95        8.68      4.00 o 
   7  12   4       89.57      109.18     13.29 o 
  -7  13   4        9.76       49.25      9.13 o 
  -6  13   4        0.35        7.11      8.30 o 
  -5  13   4       29.93       33.15      8.02 o 
  -4  13   4      196.02      190.64      5.71 o 
  -3  13   4      123.04      127.71      4.81 o 
  -2  13   4      283.12      293.48      7.71 o 
  -1  13   4       64.93       67.83      4.96 o 
   0  13   4     1372.80     1317.71     20.62 o 
   1  13   4       30.79       43.60      6.43 o 
   2  13   4       44.18       47.32      6.89 o 
   3  13   4      257.30      268.02     10.84 o 
   4  13   4       26.18       21.68      6.57 o 
   5  13   4        3.21        3.77      4.12 o 
   6  13   4        0.21        4.07      4.24 o 
  -6  14   4       34.59       32.19      8.33 o 
  -5  14   4       33.01       35.22      9.10 o 
  -4  14   4      217.78      221.08      8.76 o 
  -3  14   4       12.07        5.43      5.59 o 
  -2  14   4       42.85       39.64      4.72 o 
  -1  14   4       13.55       10.16      4.06 o 
   0  14   4       28.06       32.02      6.28 o 
   1  14   4      271.02      263.72     10.61 o 
   2  14   4        3.72        0.24      5.77 o 
   3  14   4        6.41        2.07      5.93 o 
   4  14   4      105.96      139.27      9.14 o 
   5  14   4        0.37       -3.56      6.00 o 
   6  14   4      149.78      154.15      9.90 o 
  -6  15   4        2.69        0.29      9.17 o 
  -5  15   4        3.48       -2.98      7.27 o 
  -4  15   4       28.92       27.20      5.56 o 
  -3  15   4      108.08      118.87      6.59 o 
  -2  15   4        2.92       -1.92      4.05 o 
  -1  15   4       17.62       18.87      6.89 o 
   0  15   4        7.36       26.38      6.92 o 
   1  15   4       67.25       61.66      7.90 o 
   2  15   4        7.41        2.83      5.47 o 
   3  15   4       34.26       41.99      6.78 o 
   4  15   4       10.36        9.72      6.21 o 
   5  15   4       59.30       60.12      8.13 o 
  -5  16   4       32.33       23.98      8.17 o 
  -4  16   4       51.31       24.13      8.68 o 
  -3  16   4       10.54        6.61      4.77 o 
  -2  16   4       14.85        4.02      4.57 o 
  -1  16   4        2.09       -2.91      7.53 o 
   0  16   4        0.79        5.51      6.01 o 
   1  16   4      116.06      119.48      8.73 o 
   2  16   4      153.56      164.49     10.26 o 
   3  16   4        2.01       -1.71      5.77 o 
   4  16   4      127.62      118.85      9.32 o 
   5  16   4       15.13        9.56      6.54 o 
  -3  17   4        3.48        0.14     13.84 o 
  -2  17   4       28.58       30.40      7.73 o 
  -1  17   4       30.41       30.65      7.88 o 
   0  17   4       24.37       22.57      7.27 o 
   1  17   4        1.57        7.42      7.82 o 
   2  17   4      180.33      175.69     11.18 o 
   3  17   4       14.88        4.05      6.86 o 
   4  17   4       37.52       24.12      7.86 o 
  -3  18   4       17.91       19.41     14.36 o 
  -2  18   4        2.07        1.25      7.12 o 
  -1  18   4       18.63       12.74      7.90 o 
   0  18   4       17.14       10.93      7.86 o 
   1  18   4       14.24       21.05      8.36 o 
   2  18   4       53.38       51.26      9.17 o 
  -9   0   5       44.75       34.66      7.54 o 
  -7   0   5        0.06       -3.78      6.14 o 
  -5   0   5     1167.55     1217.73     18.63 o 
  -3   0   5     1876.48     1828.10     12.06 o 
  -1   0   5       14.44       17.36      1.49 o 
   1   0   5      129.72      154.16      5.19 o 
   3   0   5        0.73        5.29      3.02 o 
   5   0   5      128.85      141.88      6.93 o 
   7   0   5      101.25      127.74      7.61 o 
   9   0   5       93.71       98.85      8.58 o 
  -9   1   5       13.87       -2.22      7.66 o 
  -8   1   5       28.77       28.45      6.17 o 
  -7   1   5      898.36      856.50     12.59 o 
  -6   1   5       97.38       89.28      5.57 o 
  -5   1   5       42.55       44.19      4.90 o 
  -4   1   5     3850.25     3754.85     15.43 o 
  -3   1   5       91.91      124.04      2.41 o 
  -2   1   5      925.83      895.02      7.37 o 
  -1   1   5      143.77      167.42      2.09 o 
   0   1   5      438.26      501.82      5.03 o 
   1   1   5      274.17      250.85      3.58 o 
   2   1   5     2117.36     2298.47      8.23 o 
   3   1   5     1193.14     1197.51     10.23 o 
   4   1   5      289.77      254.36      9.85 o 
   5   1   5        9.99       13.63      3.02 o 
   6   1   5        4.66        3.69      3.23 o 
   7   1   5        0.03        2.44      3.46 o 
   8   1   5       38.97       43.18      4.52 o 
   9   1   5        0.03        4.92      4.28 o 
  -9   2   5       23.47       12.53      7.45 o 
  -8   2   5      387.32      414.45      9.80 o 
  -7   2   5        9.57       16.10      4.59 o 
  -6   2   5       54.76       53.20      5.05 o 
  -5   2   5     1736.83     1703.12     29.08 o 
  -4   2   5      442.42      402.58      5.75 o 
  -3   2   5       59.55       68.12      3.04 o 
  -2   2   5       34.46       40.06      2.32 o 
  -1   2   5      815.48      849.12      6.84 o 
   0   2   5     7272.57     7084.48     22.11 o 
   1   2   5      231.97      245.30      2.93 o 
   2   2   5     1442.21     1291.51      6.17 o 
   3   2   5     1051.06     1037.24      9.56 o 
   4   2   5     1157.96     1198.21     11.17 o 
   5   2   5        9.62       19.13      5.75 o 
   6   2   5        4.53       10.85      3.52 o 
   7   2   5       15.42       15.79      3.51 o 
   8   2   5       84.16       89.02      5.17 o 
   9   2   5        0.01        4.33      4.98 o 
  -9   3   5       32.05       33.13      8.55 o 
  -8   3   5       27.42       36.76      5.34 o 
  -7   3   5      648.10      644.34     23.09 o 
  -6   3   5        8.05        8.14      6.38 o 
  -5   3   5       97.02       94.05      5.35 o 
  -4   3   5      351.51      304.80      7.65 o 
  -3   3   5       68.10       74.88      2.02 o 
  -2   3   5      284.95      278.93      3.63 o 
  -1   3   5     1049.32     1003.62      5.97 o 
   0   3   5      410.15      451.50      5.48 o 
   1   3   5       41.76       51.97      2.34 o 
   2   3   5      867.78      865.42     16.21 o 
   3   3   5      310.77      301.90      5.44 o 
   4   3   5       59.60       56.17      3.46 o 
   5   3   5      583.97      574.75     12.97 o 
   6   3   5      720.48      733.27     21.27 o 
   7   3   5      178.01      194.27      6.43 o 
   8   3   5       14.38       13.68      3.71 o 
   9   3   5       15.66       12.98      5.74 o 
  -9   4   5        2.85       14.23      8.02 o 
  -8   4   5       99.42      121.65     10.00 o 
  -7   4   5        7.36        6.28      4.20 o 
  -6   4   5      106.16       93.14      5.37 o 
  -5   4   5      127.84      126.34      5.71 o 
  -4   4   5       21.79        8.80      3.65 o 
  -3   4   5       19.65       13.18      1.57 o 
  -2   4   5      166.40      189.64      2.95 o 
  -1   4   5      934.64      955.14      5.98 o 
   0   4   5       22.26       19.84      2.16 o 
   1   4   5       23.59       20.87      1.38 o 
   2   4   5      150.53      147.61      3.76 o 
   3   4   5      156.52      153.98      4.18 o 
   4   4   5      519.06      535.57     11.26 o 
   5   4   5       26.03       31.53      5.55 o 
   6   4   5     1020.90     1080.28     12.52 o 
   7   4   5      134.03      161.65      8.10 o 
   8   4   5        3.70        3.50      5.15 o 
   9   4   5        2.06        6.35      5.77 o 
  -9   5   5      148.78      170.43      7.67 o 
  -8   5   5       37.01       45.02      8.76 o 
  -7   5   5        0.11       -4.90      4.90 o 
  -6   5   5       99.30      110.03      5.58 o 
  -5   5   5      245.37      227.61     16.39 o 
  -4   5   5     5579.31     5415.84     42.83 o 
  -3   5   5      441.03      405.55      5.08 o 
  -2   5   5     1125.61     1174.49      8.15 o 
  -1   5   5     1859.94     1885.56      8.83 o 
   0   5   5        7.40       10.56      1.35 o 
   1   5   5      136.78      109.43      2.18 o 
   2   5   5      148.70      152.88      3.90 o 
   3   5   5      948.17      960.47      9.14 o 
   4   5   5      324.45      341.37      8.62 o 
   5   5   5        3.97        7.90      2.91 o 
   6   5   5      258.39      240.08     10.14 o 
   7   5   5      131.61      131.06      8.87 o 
   8   5   5       76.32       65.74      7.24 o 
  -9   6   5        0.39        4.42      4.67 o 
  -8   6   5       50.31       38.79      7.96 o 
  -7   6   5        6.32       13.67      4.21 o 
  -6   6   5      135.24      141.62      5.97 o 
  -5   6   5      438.14      441.75      8.92 o 
  -4   6   5      189.99      169.87      9.30 o 
  -3   6   5      163.81      159.76      4.47 o 
  -2   6   5      500.48      474.37      5.40 o 
  -1   6   5       25.25       17.08      2.18 o 
   0   6   5      197.86      198.94      3.22 o 
   1   6   5     1015.85      973.20     15.25 o 
   2   6   5     1348.19     1390.37     10.18 o 
   3   6   5     1227.02     1207.44     10.21 o 
   4   6   5       78.26       79.13      6.11 o 
   5   6   5       65.85       67.07      6.42 o 
   6   6   5       19.78       22.15      5.62 o 
   7   6   5       33.15       33.21      6.03 o 
   8   6   5        9.63        4.45      5.68 o 
  -9   7   5        7.08        5.94      5.18 o 
  -8   7   5       21.62       14.46      6.94 o 
  -7   7   5       50.42       45.38      8.34 o 
  -6   7   5       61.02       53.13      7.89 o 
  -5   7   5      283.86      294.76     11.90 o 
  -4   7   5        9.85        8.72      6.36 o 
  -3   7   5     1770.90     1782.15     13.42 o 
  -2   7   5      255.32      227.45      3.66 o 
  -1   7   5      264.71      293.48      3.94 o 
   0   7   5       47.32       37.65      2.26 o 
   1   7   5      765.27      762.14      7.32 o 
   2   7   5       78.67       62.84      4.86 o 
   3   7   5       11.33       12.24      4.20 o 
   4   7   5       84.95       90.22      6.37 o 
   5   7   5      540.23      538.84     13.33 o 
   6   7   5        4.86        5.82      5.42 o 
   7   7   5      227.63      236.72     10.92 o 
   8   7   5        9.80       13.88      5.32 o 
  -8   8   5       39.23       29.91      5.01 o 
  -7   8   5       53.13       38.40      8.55 o 
  -6   8   5      139.07      116.73      9.26 o 
  -5   8   5       23.32       17.46      6.72 o 
  -4   8   5       75.31       65.64      7.76 o 
  -3   8   5      563.63      561.57      8.43 o 
  -2   8   5      141.02      141.54      3.12 o 
  -1   8   5      336.24      325.29      4.75 o 
   0   8   5      255.03      278.95      3.99 o 
   1   8   5       41.76       32.87      3.88 o 
   2   8   5      282.68      282.07      8.15 o 
   3   8   5       24.15       27.05      4.45 o 
   4   8   5      771.61      756.34     14.76 o 
   5   8   5      421.06      433.66     12.48 o 
   6   8   5      102.09      121.71      8.49 o 
   7   8   5      111.14       92.61      7.76 o 
   8   8   5       55.21       56.98      7.60 o 
  -8   9   5        0.43        1.67      8.73 o 
  -7   9   5      113.02       84.94      8.86 o 
  -6   9   5       30.69       23.73      7.61 o 
  -5   9   5       12.62       13.90      6.31 o 
  -4   9   5        2.14        0.69      3.95 o 
  -3   9   5      212.74      218.25      6.91 o 
  -2   9   5      134.70      131.19      3.18 o 
  -1   9   5      634.31      640.86      8.89 o 
   0   9   5        9.90        8.91      2.00 o 
   1   9   5      151.29      160.38      6.49 o 
   2   9   5      503.61      480.09     10.63 o 
   3   9   5      206.75      223.43      8.40 o 
   4   9   5       43.92       39.56      5.57 o 
   5   9   5      114.78      108.64      7.81 o 
   6   9   5      126.44      131.47      8.77 o 
   7   9   5        7.55        2.68      5.02 o 
   8   9   5       37.49       45.99      7.03 o 
  -8  10   5       19.32       17.14      7.39 o 
  -7  10   5      207.65      232.97     13.42 o 
  -6  10   5       58.36       42.68      7.81 o 
  -5  10   5        3.82        1.70      3.96 o 
  -4  10   5      240.87      218.88      5.32 o 
  -3  10   5      335.67      336.14      6.83 o 
  -2  10   5       99.93       99.54      3.80 o 
  -1  10   5      461.02      457.00      6.52 o 
   0  10   5       30.04       29.65      4.48 o 
   1  10   5     2989.07     3009.69     18.32 o 
   2  10   5      184.82      194.70      7.46 o 
   3  10   5      729.91      768.63     14.27 o 
   4  10   5       24.30       21.98      5.26 o 
   5  10   5      124.55       99.01      7.70 o 
   6  10   5       20.43       26.93      6.46 o 
   7  10   5        2.31        2.66      5.33 o 
  -7  11   5       64.32       70.25      5.75 o 
  -6  11   5       37.92       41.23      8.20 o 
  -5  11   5      301.74      320.99     12.92 o 
  -4  11   5       31.84       43.06      5.60 o 
  -3  11   5      467.20      483.74     10.62 o 
  -2  11   5       66.24       56.63      3.57 o 
  -1  11   5      178.29      168.90      4.73 o 
   0  11   5      116.53      126.57      7.74 o 
   1  11   5      419.02      417.73      7.66 o 
   2  11   5       77.60       80.85      4.52 o 
   3  11   5      401.82      359.33     10.33 o 
   4  11   5       49.37       26.29      5.59 o 
   5  11   5       52.74       58.19      6.68 o 
   6  11   5        6.19       -0.24      6.29 o 
   7  11   5       26.27       21.61      6.83 o 
  -7  12   5        8.02        9.09      4.32 o 
  -6  12   5       45.57       50.41      8.37 o 
  -5  12   5        7.06        8.68      4.64 o 
  -4  12   5       25.17       34.09      5.05 o 
  -3  12   5       18.46       27.48      3.67 o 
  -2  12   5      127.64      133.17      4.71 o 
  -1  12   5       99.87       85.73      4.85 o 
   0  12   5       15.94        7.33      4.95 o 
   1  12   5       11.98        5.97      5.56 o 
   2  12   5      121.26      110.97      8.16 o 
   3  12   5       44.01       36.64      3.88 o 
   4  12   5       94.73       93.91      6.30 o 
   5  12   5        4.75        0.30      5.03 o 
   6  12   5       27.92       37.45      7.13 o 
   7  12   5       98.49       98.49      9.85 o 
  -7  13   5        3.00       -0.32      7.91 o 
  -6  13   5      120.34      127.06     10.14 o 
  -5  13   5      170.89      171.21     11.08 o 
  -4  13   5       12.85       20.59      3.75 o 
  -3  13   5      965.53      945.26     17.94 o 
  -2  13   5       11.86        8.96      3.85 o 
  -1  13   5      172.80      190.47      8.89 o 
   0  13   5       42.32       41.55      6.13 o 
   1  13   5      109.29      110.99      8.13 o 
   2  13   5        5.30        2.89      6.00 o 
   3  13   5      126.30      151.01      9.61 o 
   4  13   5        0.30        5.71      5.85 o 
   5  13   5      268.67      257.78     14.07 o 
   6  13   5       86.45       94.95      6.23 o 
  -6  14   5        3.88       11.40      8.05 o 
  -5  14   5        4.72       11.66      7.58 o 
  -4  14   5       11.67        6.46      4.32 o 
  -3  14   5        9.41        9.77      4.67 o 
  -2  14   5       13.29        6.90      4.06 o 
  -1  14   5      152.95      171.23      9.68 o 
   0  14   5       81.60       61.55      7.50 o 
   1  14   5      354.77      382.83     12.77 o 
   2  14   5       44.56       48.45      7.87 o 
   3  14   5      243.84      246.20     11.52 o 
   4  14   5       16.55       20.01      7.29 o 
   5  14   5       69.38       89.47      9.01 o 
   6  14   5       11.14       13.60      6.84 o 
  -5  15   5       32.35       36.86      9.01 o 
  -4  15   5       74.85       83.29      8.20 o 
  -3  15   5       22.30       19.79      4.63 o 
  -2  15   5       35.45       40.07      4.88 o 
  -1  15   5        0.10        3.80      6.53 o 
   0  15   5       18.08       18.36      6.35 o 
   1  15   5       20.63        6.18      6.00 o 
   2  15   5        8.82        4.31      6.81 o 
   3  15   5       21.91       17.12      7.25 o 
   4  15   5        0.65        6.72      7.41 o 
   5  15   5        0.25        2.93      6.21 o 
  -5  16   5        1.66       18.16      8.49 o 
  -4  16   5        0.01        4.78      5.29 o 
  -3  16   5       46.40       45.25      5.67 o 
  -2  16   5       71.58       67.81      8.31 o 
  -1  16   5      102.69      105.67      9.28 o 
   0  16   5       12.63       11.99      7.14 o 
   1  16   5      164.05      155.03     10.53 o 
   2  16   5       22.07       23.51      6.65 o 
   3  16   5       13.47        2.70      6.84 o 
   4  16   5       30.15       36.22      8.04 o 
  -3  17   5       69.30       71.41      6.38 o 
  -2  17   5       29.06       13.81      7.90 o 
  -1  17   5        0.02       -6.84      6.84 o 
   0  17   5       14.59       15.15      7.96 o 
   1  17   5        0.03        2.74      5.79 o 
   2  17   5       12.73        6.08      7.06 o 
   3  17   5       14.31       17.38      7.22 o 
  -2  18   5       10.11        6.29      7.87 o 
  -1  18   5       24.37       16.44      7.28 o 
   0  18   5       32.86       35.63      8.07 o 
   1  18   5       45.46       44.17      9.39 o 
  -8   0   6       10.72       21.42      6.83 o 
  -6   0   6       17.23        9.25      6.13 o 
  -4   0   6      136.51      128.14      7.78 o 
  -2   0   6      292.15      331.23     15.17 o 
   0   0   6      759.77      799.57      7.94 o 
   2   0   6     4036.12     3952.83     16.66 o 
   4   0   6      602.41      617.17     12.23 o 
   6   0   6      623.72      641.70     14.45 o 
   8   0   6       12.16       14.91      6.60 o 
  -9   1   6      258.36      299.32      9.74 o 
  -8   1   6        2.82        8.77      5.61 o 
  -7   1   6       65.91       61.16      8.12 o 
  -6   1   6        1.12       -0.58      4.24 o 
  -5   1   6     1929.83     1910.71     32.63 o 
  -4   1   6        2.21        1.76      3.89 o 
  -3   1   6      373.52      388.55      7.20 o 
  -2   1   6       28.82       25.93      1.62 o 
  -1   1   6     4152.35     4270.26     23.16 o 
   0   1   6      368.42      360.12      5.35 o 
   1   1   6       13.23       12.49      1.82 o 
   2   1   6     1011.85      992.35      9.09 o 
   3   1   6       10.87       22.41      2.86 o 
   4   1   6       57.29       55.07      7.05 o 
   5   1   6      362.66      349.37      7.26 o 
   6   1   6       21.38       20.22      3.65 o 
   7   1   6        6.99        0.60      4.05 o 
   8   1   6      100.32      107.26      6.27 o 
  -9   2   6       18.76       27.87     10.35 o 
  -8   2   6       84.87       79.99      6.17 o 
  -7   2   6       18.13       11.77      4.63 o 
  -6   2   6       33.64       24.71      4.65 o 
  -5   2   6     2256.02     2249.10     18.22 o 
  -4   2   6        6.78        8.32      2.63 o 
  -3   2   6     1507.21     1466.73     14.63 o 
  -2   2   6      195.79      158.85      3.04 o 
  -1   2   6     3046.60     3025.92     12.87 o 
   0   2   6       11.35        7.09      1.66 o 
   1   2   6     1224.73     1183.52      6.60 o 
   2   2   6      549.11      559.88      7.95 o 
   3   2   6      113.03       96.16      3.99 o 
   4   2   6      285.27      284.48      6.20 o 
   5   2   6      106.53       82.71      4.30 o 
   6   2   6       21.56       13.81      3.70 o 
   7   2   6       14.78       10.42      4.17 o 
   8   2   6        0.83        5.20      4.28 o 
  -9   3   6        0.62       -2.81      7.63 o 
  -8   3   6        3.62       -0.65      4.52 o 
  -7   3   6      211.86      228.67      7.71 o 
  -6   3   6       60.07       68.63      5.15 o 
  -5   3   6      229.20      203.98      6.93 o 
  -4   3   6       12.09       19.36      2.84 o 
  -3   3   6      492.75      548.84      8.35 o 
  -2   3   6      322.73      313.69      4.08 o 
  -1   3   6      401.88      363.63      4.09 o 
   0   3   6      746.43      832.06     11.60 o 
   1   3   6      514.87      517.94      4.85 o 
   2   3   6     1553.67     1514.30     12.89 o 
   3   3   6      152.90      142.38      4.38 o 
   4   3   6       50.83       43.90      3.53 o 
   5   3   6       25.27       20.91      3.40 o 
   6   3   6       41.26       43.36      4.20 o 
   7   3   6       22.64       16.51      4.26 o 
   8   3   6      164.24      200.08     10.69 o 
  -9   4   6       39.46       28.70      9.03 o 
  -8   4   6       45.68       39.91      5.32 o 
  -7   4   6       14.15       21.31      7.69 o 
  -6   4   6      404.99      408.56     19.15 o 
  -5   4   6      467.02      426.94     10.82 o 
  -4   4   6      828.33      805.84     10.90 o 
  -3   4   6      231.74      225.99      6.92 o 
  -2   4   6       64.93       70.77      3.22 o 
  -1   4   6       37.04       39.65      2.31 o 
   0   4   6      143.69      151.28      2.83 o 
   1   4   6      870.32      820.44      5.62 o 
   2   4   6     1033.33     1022.30      7.97 o 
   3   4   6       61.14       71.23      3.65 o 
   4   4   6      208.94      219.26      6.47 o 
   5   4   6        4.06        2.09      3.15 o 
   6   4   6      320.94      302.23     15.57 o 
   7   4   6       25.91       20.82      6.95 o 
   8   4   6       24.29       19.57      7.17 o 
  -9   5   6       62.49       56.86      8.87 o 
  -8   5   6        3.78        9.50      7.10 o 
  -7   5   6        0.04       -1.70      4.37 o 
  -6   5   6       48.09       65.84      5.15 o 
  -5   5   6     1084.09     1066.95     13.25 o 
  -4   5   6       25.90       32.42      5.60 o 
  -3   5   6      183.97      163.69      8.51 o 
  -2   5   6        2.09        1.74      1.84 o 
  -1   5   6     2815.68     2741.02     11.83 o 
   0   5   6        0.07        0.86      1.44 o 
   1   5   6       46.05       45.34      1.91 o 
   2   5   6     1096.80     1090.28     25.97 o 
   3   5   6     2178.51     2160.13     14.54 o 
   4   5   6        0.10       -0.99      2.43 o 
   5   5   6      643.74      656.84      9.60 o 
   6   5   6       15.73       25.44      5.94 o 
   7   5   6      171.97      166.37      9.96 o 
   8   5   6        0.53        0.93      5.83 o 
  -8   6   6       25.37       27.83      8.89 o 
  -7   6   6       92.99       86.71      5.94 o 
  -6   6   6       20.69       26.86      9.30 o 
  -5   6   6       53.35       63.12      5.09 o 
  -4   6   6      155.21      182.71      9.73 o 
  -3   6   6     1021.41     1006.42     27.74 o 
  -2   6   6     2609.90     2574.79     13.58 o 
  -1   6   6        0.88        1.05      2.04 o 
   0   6   6        3.65        3.55      1.42 o 
   1   6   6      280.91      268.31      4.35 o 
   2   6   6      108.00      104.26      4.55 o 
   3   6   6        0.63       -0.67      2.42 o 
   4   6   6       81.14       73.38      6.55 o 
   5   6   6       89.10       99.63      7.58 o 
   6   6   6      162.35      164.40      9.43 o 
   7   6   6       51.06       44.08      6.89 o 
   8   6   6        1.01        0.64      7.12 o 
  -8   7   6      136.22      147.74     11.49 o 
  -7   7   6      130.75      109.71     10.18 o 
  -6   7   6      133.09      124.03      9.59 o 
  -5   7   6        8.09        3.60      6.59 o 
  -4   7   6      839.31      873.99     17.11 o 
  -3   7   6       31.89       30.72      3.15 o 
  -2   7   6       64.66       60.19      2.56 o 
  -1   7   6       20.21       20.81      2.14 o 
   0   7   6      121.24      108.60      2.63 o 
   1   7   6     1307.08     1261.42      8.99 o 
   2   7   6      559.77      554.10     11.48 o 
   3   7   6      102.91      109.67      6.48 o 
   4   7   6     1343.41     1284.76     19.27 o 
   5   7   6      277.25      272.00     10.75 o 
   6   7   6        2.40       -2.30      5.06 o 
   7   7   6       55.99       64.89      8.19 o 
   8   7   6       39.02       36.82      8.48 o 
  -8   8   6        5.14        2.79      7.41 o 
  -7   8   6       36.73       34.91      8.29 o 
  -6   8   6       47.24       41.01      7.52 o 
  -5   8   6       32.59       30.07      7.27 o 
  -4   8   6       46.56       42.12      7.28 o 
  -3   8   6       16.67       22.96      2.79 o 
  -2   8   6      121.14      121.58      4.45 o 
  -1   8   6       44.51       41.66      3.04 o 
   0   8   6       86.64       85.78      3.30 o 
   1   8   6      841.42      835.99     13.57 o 
   2   8   6     1893.99     1826.67     20.36 o 
   3   8   6      954.13      906.75     15.64 o 
   4   8   6       79.21       84.41      6.76 o 
   5   8   6       66.11       69.50      6.89 o 
   6   8   6      242.98      252.39     11.15 o 
   7   8   6      315.13      334.84     12.90 o 
  -8   9   6       31.41       18.55      8.55 o 
  -7   9   6       11.02       -1.79      7.21 o 
  -6   9   6      300.20      280.19     12.81 o 
  -5   9   6       35.87       37.65      7.80 o 
  -4   9   6      227.12      209.71      6.94 o 
  -3   9   6       20.93       18.64      3.01 o 
  -2   9   6       28.97       21.76      2.23 o 
  -1   9   6       52.47       47.00      3.48 o 
   0   9   6      445.99      483.68      6.64 o 
   1   9   6       54.92       40.29      4.85 o 
   2   9   6      630.96      682.01     13.18 o 
   3   9   6       56.28       60.61      5.94 o 
   4   9   6        4.05        1.95      4.91 o 
   5   9   6        4.24       -3.73      5.63 o 
   6   9   6       18.92       18.64      6.13 o 
   7   9   6       89.33      105.16      9.60 o 
  -7  10   6        2.35       -4.32      7.57 o 
  -6  10   6        8.00        0.30      4.53 o 
  -5  10   6        2.63       -1.19      4.28 o 
  -4  10   6      435.23      441.72      9.42 o 
  -3  10   6       80.71       72.55      3.94 o 
  -2  10   6      430.61      448.82      6.83 o 
  -1  10   6      120.80      130.89      3.43 o 
   0  10   6     1546.62     1524.42     12.20 o 
   1  10   6       77.75       76.14      4.34 o 
   2  10   6       36.43       28.42      5.13 o 
   3  10   6      259.19      280.25      9.62 o 
   4  10   6        5.17        6.38      4.69 o 
   5  10   6       63.08       51.27      6.99 o 
   6  10   6       33.31       29.36      6.40 o 
   7  10   6        0.01       -7.23      7.23 o 
  -7  11   6       22.87       11.62      8.61 o 
  -6  11   6       16.12        4.44      7.69 o 
  -5  11   6      176.10      168.68      7.18 o 
  -4  11   6      266.93      271.00      8.09 o 
  -3  11   6        4.27        4.45      3.33 o 
  -2  11   6        7.94       14.65      2.94 o 
  -1  11   6       40.01       30.40      3.87 o 
   0  11   6        7.16        7.31      5.22 o 
   1  11   6       14.98       12.36      3.45 o 
   2  11   6       13.99       11.32      4.47 o 
   3  11   6      157.68      162.19      8.02 o 
   4  11   6      195.60      203.21      9.47 o 
   5  11   6       92.50      116.35      8.13 o 
   6  11   6      147.44      111.68      8.65 o 
  -7  12   6        0.19       -7.86      7.86 o 
  -6  12   6       22.41        6.56      7.82 o 
  -5  12   6       60.06       73.92      8.00 o 
  -4  12   6       12.36       17.00      4.73 o 
  -3  12   6      115.82      126.99      4.86 o 
  -2  12   6       33.91       31.45      3.26 o 
  -1  12   6       54.87       46.78      5.98 o 
   0  12   6      134.27      135.18      8.13 o 
   1  12   6       14.89       17.94      5.99 o 
   2  12   6       14.89       16.47      5.83 o 
   3  12   6      342.19      338.12     12.82 o 
   4  12   6        8.06       14.41      5.80 o 
   5  12   6        2.65        2.80      5.37 o 
   6  12   6       59.73       58.64      8.42 o 
  -6  13   6       20.93       14.59      8.39 o 
  -5  13   6        7.30       15.89      5.13 o 
  -4  13   6      181.34      177.64      7.25 o 
  -3  13   6        5.22        0.35      3.26 o 
  -2  13   6        4.20        4.22      3.41 o 
  -1  13   6        9.49        7.14      5.35 o 
   0  13   6        1.41        1.50      4.99 o 
   1  13   6      301.77      326.21     12.10 o 
   2  13   6      193.92      204.94     10.35 o 
   3  13   6        0.38        7.35      6.66 o 
   4  13   6      246.98      240.18     11.57 o 
   5  13   6        3.87       -0.61      4.43 o 
   6  13   6       10.61        9.84      6.65 o 
  -5  14   6        1.23       -3.01      7.15 o 
  -4  14   6      150.11      179.33      7.62 o 
  -3  14   6       91.61       97.14      8.77 o 
  -2  14   6      163.80      184.47      9.98 o 
  -1  14   6      208.91      211.34     10.01 o 
   0  14   6       84.63       89.56      7.68 o 
   1  14   6      109.21       96.94      8.51 o 
   2  14   6       28.05       22.76      6.58 o 
   3  14   6        5.61       13.06      7.73 o 
   4  14   6       14.68       26.90      7.76 o 
   5  14   6       10.24       24.59      6.65 o 
  -5  15   6       17.90       15.59      7.93 o 
  -4  15   6        0.07       -5.35     15.58 o 
  -3  15   6       11.44       11.76     10.48 o 
  -2  15   6       31.40       28.30      7.30 o 
  -1  15   6       45.03       33.79      6.96 o 
   0  15   6      146.80      128.61      9.60 o 
   1  15   6       57.13       73.44      8.64 o 
   2  15   6        0.38       -3.10      6.32 o 
   3  15   6      224.38      253.51     12.92 o 
   4  15   6       17.34       21.69      7.98 o 
  -4  16   6       53.54       99.00      9.70 o 
  -3  16   6       91.76      100.05      9.14 o 
  -2  16   6       89.87       91.30      9.57 o 
  -1  16   6       16.99       16.74      7.66 o 
   0  16   6      115.49      116.53      8.81 o 
   1  16   6       54.51       41.21      7.12 o 
   2  16   6       17.17       13.74      6.16 o 
   3  16   6       60.56       49.23      8.72 o 
  -3  17   6       59.62       49.86      9.41 o 
  -2  17   6       32.38       17.35      7.49 o 
  -1  17   6        8.88        4.85      7.32 o 
   0  17   6       93.22       97.84     10.22 o 
   1  17   6        8.57       23.68      7.42 o 
   2  17   6       53.06       49.86      8.79 o 
  -9   0   7       12.31       28.99      7.70 o 
  -7   0   7      314.02      307.80     12.55 o 
  -5   0   7      270.44      279.45     11.10 o 
  -3   0   7      270.75      263.98      9.45 o 
  -1   0   7     3752.59     3725.24     17.86 o 
   1   0   7      258.07      275.44      7.95 o 
   3   0   7       58.22       43.83      5.03 o 
   5   0   7      252.91      258.65      9.61 o 
   7   0   7      114.02      123.49      8.58 o 
  -9   1   7       13.61       15.31      6.07 o 
  -8   1   7      181.31      198.40      8.15 o 
  -7   1   7       61.06       59.40      5.77 o 
  -6   1   7       20.82       27.45      4.85 o 
  -5   1   7        0.50        2.84      4.68 o 
  -4   1   7      376.80      375.83     14.58 o 
  -3   1   7       99.95       98.56      4.92 o 
  -2   1   7       14.14       11.68      1.97 o 
  -1   1   7       13.40       16.58      1.65 o 
   0   1   7      969.10      984.06      7.83 o 
   1   1   7     1109.92     1124.08      8.42 o 
   2   1   7      137.69      135.15      3.49 o 
   3   1   7      623.18      634.72      8.84 o 
   4   1   7       24.76       30.56      3.38 o 
   5   1   7       16.49       12.92      3.29 o 
   6   1   7        1.48       -2.51      3.63 o 
   7   1   7       41.50       33.94      6.64 o 
   8   1   7        9.63        4.11      4.63 o 
  -9   2   7       12.50        4.10      5.50 o 
  -8   2   7        5.11        2.54      7.59 o 
  -7   2   7      227.00      239.64     10.47 o 
  -6   2   7      706.95      684.91     11.64 o 
  -5   2   7      331.58      344.79     13.17 o 
  -4   2   7     3493.67     3390.43     42.01 o 
  -3   2   7        3.74        0.51      3.56 o 
  -2   2   7      644.56      617.60      7.11 o 
  -1   2   7      216.83      219.00      4.30 o 
   0   2   7     1371.68     1348.25     17.40 o 
   1   2   7      224.71      182.96      3.90 o 
   2   2   7      312.86      296.41      4.80 o 
   3   2   7       28.37       29.76      6.04 o 
   4   2   7      164.08      156.85      5.17 o 
   5   2   7       17.10       16.55      3.61 o 
   6   2   7       17.15       10.56      4.08 o 
   7   2   7       36.17       34.45      5.62 o 
   8   2   7       70.09       65.13      7.71 o 
  -9   3   7       31.06       19.02      5.03 o 
  -8   3   7        9.18       12.20      5.00 o 
  -7   3   7        4.54        4.70      4.69 o 
  -6   3   7      121.57      115.49      6.21 o 
  -5   3   7       16.37       16.20      4.65 o 
  -4   3   7      925.52      924.11     14.11 o 
  -3   3   7     1055.35     1036.45     11.92 o 
  -2   3   7      965.01      939.68      7.17 o 
  -1   3   7      209.38      217.69      5.37 o 
   0   3   7      109.69       96.75      3.01 o 
   1   3   7     1088.14     1013.42      6.75 o 
   2   3   7       23.23       24.94      2.47 o 
   3   3   7      938.27      927.84     10.46 o 
   4   3   7      460.11      458.87      9.85 o 
   5   3   7       68.06       63.31      4.33 o 
   6   3   7       35.51       29.30      4.28 o 
   7   3   7       46.44       50.77      5.56 o 
   8   3   7        1.23       -4.21      6.67 o 
  -8   4   7        1.02       -6.22      6.22 o 
  -7   4   7       25.78       23.74      5.01 o 
  -6   4   7        3.17        4.18      8.84 o 
  -5   4   7      325.18      359.75      8.61 o 
  -4   4   7      737.06      720.12     10.98 o 
  -3   4   7      692.31      661.56      9.88 o 
  -2   4   7      146.05      152.94      3.88 o 
  -1   4   7      171.92      166.73      4.67 o 
   0   4   7      391.66      350.69      4.36 o 
   1   4   7       14.39       12.23      2.24 o 
   2   4   7      402.47      411.81      5.73 o 
   3   4   7     1124.19     1081.04     11.18 o 
   4   4   7      156.32      163.40      5.35 o 
   5   4   7      827.20      777.49     16.51 o 
   6   4   7       20.12       22.51      5.00 o 
   7   4   7       44.33       39.47      6.97 o 
   8   4   7       12.31        6.25      7.40 o 
  -8   5   7       28.20       35.27      5.88 o 
  -7   5   7        0.59       -2.59      6.77 o 
  -6   5   7      265.28      245.77      7.81 o 
  -5   5   7       15.23       18.14      4.40 o 
  -4   5   7       44.54       44.04      5.09 o 
  -3   5   7      343.56      355.35     10.97 o 
  -2   5   7      199.41      210.45      5.62 o 
  -1   5   7        3.69        1.96      1.89 o 
   0   5   7       26.01       22.27      1.99 o 
   1   5   7      340.06      311.26      5.05 o 
   2   5   7     1053.27     1013.55      8.73 o 
   3   5   7        1.25        3.69      3.38 o 
   4   5   7      393.84      423.29     18.34 o 
   5   5   7      175.25      136.34      8.64 o 
   6   5   7        3.77       -3.65      5.90 o 
   7   5   7       10.64        9.46      5.88 o 
   8   5   7       54.20       59.13      8.91 o 
  -8   6   7       56.77       75.16      6.24 o 
  -7   6   7      299.78      306.60      9.07 o 
  -6   6   7      377.17      378.05      9.49 o 
  -5   6   7        7.31       11.16      4.22 o 
  -4   6   7       50.78       36.23      7.08 o 
  -3   6   7       42.56       53.39      6.85 o 
  -2   6   7       41.47       44.06      3.74 o 
  -1   6   7        7.77       10.41      2.34 o 
   0   6   7      730.53      740.62      9.04 o 
   1   6   7      984.41     1001.16     10.87 o 
   2   6   7        1.52        2.99      2.85 o 
   3   6   7       65.68       64.38      4.19 o 
   4   6   7        0.52        4.32      5.45 o 
   5   6   7      420.13      414.22     12.61 o 
   6   6   7        0.02       -2.41      5.63 o 
   7   6   7       16.13       17.81      6.41 o 
  -8   7   7       37.57       54.84      9.53 o 
  -7   7   7        6.79        6.70      8.02 o 
  -6   7   7       16.10       13.28      7.74 o 
  -5   7   7      109.42      140.90      9.64 o 
  -4   7   7        0.24        1.06      6.35 o 
  -3   7   7        2.82        9.48      5.79 o 
  -2   7   7        5.14        9.04      2.06 o 
  -1   7   7      469.85      459.85      6.32 o 
   0   7   7       37.19       26.55      3.26 o 
   1   7   7     2255.90     2296.26     12.99 o 
   2   7   7        2.59        0.17      4.44 o 
   3   7   7      568.51      567.60     13.16 o 
   4   7   7      147.23      144.20      8.23 o 
   5   7   7       12.33       16.59      6.32 o 
   6   7   7       91.98       73.05      7.39 o 
   7   7   7        0.48        1.41      6.08 o 
  -8   8   7        0.19       15.80      8.55 o 
  -7   8   7       37.17       41.85      8.23 o 
  -6   8   7       19.55       22.76      7.99 o 
  -5   8   7       74.56       68.15      8.62 o 
  -4   8   7       47.41       42.39      7.49 o 
  -3   8   7       83.37       71.62      5.00 o 
  -2   8   7       45.80       48.02      3.88 o 
  -1   8   7       34.83       40.99      2.58 o 
   0   8   7       73.97       71.44     10.62 o 
   1   8   7      522.48      512.98      8.82 o 
   2   8   7       31.39       27.49      5.13 o 
   3   8   7       10.12        6.12      4.73 o 
   4   8   7      246.94      274.47     10.56 o 
   5   8   7       11.65        9.06      5.55 o 
   6   8   7      127.89      134.80      9.37 o 
   7   8   7       14.70       17.74      6.99 o 
  -7   9   7        6.40       10.30      8.10 o 
  -6   9   7       25.48       49.18      8.61 o 
  -5   9   7        5.95        4.45      7.56 o 
  -4   9   7      150.49      141.07      6.47 o 
  -3   9   7      929.88      917.63     23.04 o 
  -2   9   7       35.01       35.09      2.53 o 
  -1   9   7        6.44       11.39      2.21 o 
   0   9   7       66.36       69.66      4.24 o 
   1   9   7      436.71      465.15     11.50 o 
   2   9   7      152.41      143.05      7.36 o 
   3   9   7      395.09      378.57     11.11 o 
   4   9   7       67.98       62.02      6.74 o 
   5   9   7       91.00       98.72      8.17 o 
   6   9   7        7.27        9.14      5.83 o 
   7   9   7        0.34       -0.92      7.35 o 
  -7  10   7       19.70       21.01      8.32 o 
  -6  10   7        0.11       -0.39      7.23 o 
  -5  10   7      564.33      579.91     11.41 o 
  -4  10   7        6.62        2.49      4.52 o 
  -3  10   7      308.34      306.94      7.99 o 
  -2  10   7        0.95       -2.61      2.61 o 
  -1  10   7       12.51       11.35      2.53 o 
   0  10   7       32.70       35.11      3.12 o 
   1  10   7      185.90      156.99      7.44 o 
   2  10   7        0.51       -2.35      4.76 o 
   3  10   7       75.79       84.81      6.99 o 
   4  10   7       12.57       24.16      5.84 o 
   5  10   7       66.83       60.69      7.40 o 
   6  10   7        1.58       -1.36      5.97 o 
  -7  11   7       38.60       21.79      8.55 o 
  -6  11   7       62.67       70.70     13.95 o 
  -5  11   7       58.06       64.92      6.07 o 
  -4  11   7        4.53        2.64      4.49 o 
  -3  11   7        7.12        7.93      8.86 o 
  -2  11   7       35.05       35.06      3.32 o 
  -1  11   7        2.08        3.74      3.51 o 
   0  11   7      128.38      128.40      7.75 o 
   1  11   7      169.26      169.70      5.76 o 
   2  11   7      372.44      334.26     10.67 o 
   3  11   7       12.75        3.80      5.59 o 
   4  11   7      109.05      109.24      7.97 o 
   5  11   7        5.06        8.92      6.60 o 
   6  11   7        1.19        5.06      6.52 o 
  -6  12   7        6.85        0.98      5.00 o 
  -5  12   7       19.56       13.91      5.07 o 
  -4  12   7       49.36       46.85     10.26 o 
  -3  12   7        3.50       -0.98      3.31 o 
  -2  12   7       50.87       51.61      4.78 o 
  -1  12   7       13.39        9.51      3.72 o 
   0  12   7      120.79       98.07      7.41 o 
   1  12   7       24.29       31.41      6.70 o 
   2  12   7      120.99      119.34      5.63 o 
   3  12   7       13.75       12.50      5.35 o 
   4  12   7      129.68      141.54      8.64 o 
   5  12   7        5.41       15.15      6.59 o 
  -6  13   7        3.05       -8.07      8.07 o 
  -5  13   7       81.87       82.76     15.43 o 
  -4  13   7       54.56       50.52      5.58 o 
  -3  13   7       18.15       20.63      3.60 o 
  -2  13   7        0.97        1.16      4.29 o 
  -1  13   7      199.65      197.61      9.39 o 
   0  13   7       12.20        9.67      5.41 o 
   1  13   7      108.90      111.20      8.75 o 
   2  13   7      189.17      216.64     11.10 o 
   3  13   7        3.32        5.75      7.36 o 
   4  13   7       25.93       38.72      9.33 o 
   5  13   7        5.42       12.40      6.03 o 
  -5  14   7      299.82      317.74     13.99 o 
  -4  14   7       82.98       81.64      7.57 o 
  -3  14   7        7.30        3.06      3.76 o 
  -2  14   7       48.63       42.88      6.85 o 
  -1  14   7       82.36       87.66      7.89 o 
   0  14   7       70.82       39.05      6.92 o 
   1  14   7       87.47       79.86      8.83 o 
   2  14   7       62.19       74.09      9.00 o 
   3  14   7       80.77       97.67      9.56 o 
   4  14   7       64.17       74.82      9.01 o 
  -4  15   7       53.79       41.43      7.57 o 
  -3  15   7       41.24       28.08      6.83 o 
  -2  15   7      239.36      245.00     11.34 o 
  -1  15   7       26.98       25.73      5.95 o 
   0  15   7      160.99      167.30     10.69 o 
   1  15   7       15.13        1.59      6.79 o 
   2  15   7      146.00      171.89     11.30 o 
   3  15   7        5.03       -3.75      6.79 o 
  -3  16   7       19.85        6.13      7.37 o 
  -2  16   7       42.90       49.32      8.20 o 
  -1  16   7       10.35       13.77      7.59 o 
   0  16   7        0.08       -1.23      5.73 o 
   1  16   7       56.01       39.28      8.03 o 
   2  16   7        6.05        6.25      6.80 o 
  -1  17   7       60.20       66.19     10.00 o 
   0  17   7       11.16       19.95      8.03 o 
  -8   0   8       18.70       34.65      7.95 o 
  -6   0   8      108.51      125.12      9.27 o 
  -4   0   8      133.87      141.44      9.12 o 
  -2   0   8       73.10       58.59      3.74 o 
   0   0   8      670.74      618.88     12.14 o 
   2   0   8     3681.97     3595.32     29.23 o 
   4   0   8       12.88       17.85      4.80 o 
   6   0   8       12.64       27.22      6.43 o 
  -8   1   8        7.40       12.91      5.09 o 
  -7   1   8        0.51        2.35      4.63 o 
  -6   1   8       15.04       25.41      4.99 o 
  -5   1   8      693.18      673.13     11.33 o 
  -4   1   8      617.04      667.08     11.17 o 
  -3   1   8        3.77       -2.90      3.97 o 
  -2   1   8      137.33      132.85      4.44 o 
  -1   1   8       34.61       35.54      2.34 o 
   0   1   8      739.07      748.43      7.48 o 
   1   1   8      337.72      360.62      5.53 o 
   2   1   8       10.02        8.23      2.56 o 
   3   1   8      336.73      318.31      7.16 o 
   4   1   8      202.24      204.68      6.08 o 
   5   1   8       90.66       99.57      5.19 o 
   6   1   8      278.23      286.10      7.97 o 
   7   1   8       19.47       24.17      4.55 o 
  -8   2   8       22.84       15.43      6.15 o 
  -7   2   8        1.69       -3.83      4.68 o 
  -6   2   8       23.35       19.43      4.68 o 
  -5   2   8       71.60       55.01      5.33 o 
  -4   2   8      142.94      158.33      9.97 o 
  -3   2   8      302.47      301.44      7.51 o 
  -2   2   8       23.43       22.46      2.34 o 
  -1   2   8      155.02      152.43     11.27 o 
   0   2   8       25.57       27.85      3.17 o 
   1   2   8       44.46       48.22      3.04 o 
   2   2   8       24.56       29.34      3.43 o 
   3   2   8      338.74      320.06      7.16 o 
   4   2   8       12.32        6.17      3.94 o 
   5   2   8       42.29       56.12      4.56 o 
   6   2   8       71.98       68.18      5.09 o 
   7   2   8        0.03       -0.19      3.81 o 
  -8   3   8       85.71       71.76      6.35 o 
  -7   3   8       61.67       59.79      5.81 o 
  -6   3   8      172.67      155.17      7.04 o 
  -5   3   8      364.26      331.88      8.70 o 
  -4   3   8      227.06      206.94     12.74 o 
  -3   3   8      532.74      533.99     10.71 o 
  -2   3   8      603.91      617.28      9.19 o 
  -1   3   8      119.19      121.24      3.27 o 
   0   3   8        3.57        6.64      3.04 o 
   1   3   8      818.17      774.49     13.37 o 
   2   3   8       29.58       30.78      2.92 o 
   3   3   8      154.84      141.49      5.44 o 
   4   3   8      264.77      236.72      6.57 o 
   5   3   8        7.69        7.57      3.54 o 
   6   3   8      142.46      156.03      6.34 o 
   7   3   8       14.57       15.58      6.32 o 
  -8   4   8       40.85       44.57      5.77 o 
  -7   4   8       28.82       21.20      4.99 o 
  -6   4   8       11.31       10.51      4.53 o 
  -5   4   8      136.92      148.46      6.77 o 
  -4   4   8      513.39      507.41     13.67 o 
  -3   4   8       48.53       35.75      3.39 o 
  -2   4   8       48.43       43.36      3.94 o 
  -1   4   8      617.92      626.12      7.18 o 
   0   4   8     1131.88     1074.83      9.61 o 
   1   4   8       46.74       52.87      3.16 o 
   2   4   8     4150.26     4114.08     17.99 o 
   3   4   8      172.75      166.99      9.46 o 
   4   4   8      311.86      293.67      7.23 o 
   5   4   8      302.40      293.07     11.40 o 
   6   4   8        0.24        0.98      5.55 o 
   7   4   8        0.01        0.16      6.78 o 
  -8   5   8      124.49      151.47     10.51 o 
  -7   5   8      101.81       98.35      6.77 o 
  -6   5   8        0.03        1.60      4.52 o 
  -5   5   8      791.03      814.86     12.66 o 
  -4   5   8       30.35       26.17      6.84 o 
  -3   5   8        0.73        4.31      3.28 o 
  -2   5   8       22.86       16.05      3.34 o 
  -1   5   8       82.46       77.22      2.99 o 
   0   5   8      735.61      770.26      8.15 o 
   1   5   8        6.19        9.90      2.65 o 
   2   5   8      141.18      143.34      4.30 o 
   3   5   8       18.20       13.65      4.42 o 
   4   5   8      161.28      160.62      5.85 o 
   5   5   8        0.05        3.15      5.53 o 
   6   5   8        3.86        5.94      5.69 o 
   7   5   8       61.72       69.98      8.69 o 
  -8   6   8       39.83       42.47      5.68 o 
  -7   6   8       59.28       66.68      6.19 o 
  -6   6   8        1.05        4.86      4.79 o 
  -5   6   8      474.39      528.12     15.51 o 
  -4   6   8      736.42      717.53     16.37 o 
  -3   6   8      644.53      623.96      9.85 o 
  -2   6   8       23.96       22.57      3.65 o 
  -1   6   8       30.10       24.28      2.83 o 
   0   6   8      109.95      103.03      3.77 o 
   1   6   8      184.30      176.08      4.46 o 
   2   6   8      496.07      500.87      8.23 o 
   3   6   8      149.57      136.31      8.06 o 
   4   6   8        0.11        0.20      5.60 o 
   5   6   8       23.71       18.33      5.45 o 
   6   6   8        0.11        0.37      5.96 o 
   7   6   8       22.80       23.03      7.86 o 
  -7   7   8        0.23        7.08      7.79 o 
  -6   7   8      117.91      158.99     10.92 o 
  -5   7   8      143.92      155.54     10.49 o 
  -4   7   8      521.01      516.74     14.58 o 
  -3   7   8        0.24        6.18      3.24 o 
  -2   7   8       37.03       36.42      2.56 o 
  -1   7   8      797.03      796.90     10.45 o 
   0   7   8      287.12      293.29      5.42 o 
   1   7   8      254.23      263.90      5.17 o 
   2   7   8       11.65       10.44      4.78 o 
   3   7   8      408.27      396.96     11.87 o 
   4   7   8       14.28       19.16      6.07 o 
   5   7   8       59.39       58.94      7.31 o 
   6   7   8       59.00       56.23      7.49 o 
   7   7   8       11.12       12.06      7.36 o 
  -7   8   8        2.97       21.12      7.83 o 
  -6   8   8        7.01       18.61      8.02 o 
  -5   8   8       99.80      103.14      9.86 o 
  -4   8   8       88.21      101.17      9.13 o 
  -3   8   8       10.96       12.38      3.03 o 
  -2   8   8       97.72       84.13      3.21 o 
  -1   8   8       77.69       91.79      3.97 o 
   0   8   8       45.01       36.43      4.01 o 
   1   8   8      106.92      115.15      5.22 o 
   2   8   8       15.47        8.64      5.15 o 
   3   8   8      580.30      570.43     14.09 o 
   4   8   8       13.43       10.81      5.31 o 
   5   8   8       31.94       42.85      7.11 o 
   6   8   8       52.23       53.33      7.20 o 
  -7   9   8       22.91       27.98      8.79 o 
  -6   9   8        0.09        3.77      7.28 o 
  -5   9   8       20.50       21.36      8.16 o 
  -4   9   8      102.26      113.37      6.41 o 
  -3   9   8      145.55      139.53      5.86 o 
  -2   9   8        0.60        1.66      2.15 o 
  -1   9   8        3.62        7.10      2.68 o 
   0   9   8       29.45       24.89      3.84 o 
   1   9   8        6.83        6.25      4.97 o 
   2   9   8       13.71        8.58      4.95 o 
   3   9   8       43.38       36.18      5.90 o 
   4   9   8       33.67       35.67      6.33 o 
   5   9   8       51.48       50.31      6.74 o 
   6   9   8        0.53       -0.42      7.07 o 
  -6  10   8       37.06       40.13     10.69 o 
  -5  10   8       64.59       59.63      5.72 o 
  -4  10   8       22.06       25.56      4.92 o 
  -3  10   8       47.80       52.21      5.03 o 
  -2  10   8       52.06       71.08      6.02 o 
  -1  10   8      298.89      273.10     10.00 o 
   0  10   8        6.14        3.09      2.89 o 
   1  10   8      132.55      118.06      7.49 o 
   2  10   8      186.73      180.65      8.82 o 
   3  10   8        0.18       -5.14      5.14 o 
   4  10   8       49.05       48.34      6.93 o 
   5  10   8        1.99        2.60      6.07 o 
   6  10   8        7.94       17.19      7.52 o 
  -6  11   8      146.62      165.58      8.33 o 
  -5  11   8       15.78       21.35      7.44 o 
  -4  11   8      106.31      111.22      6.93 o 
  -3  11   8      175.45      172.27      6.97 o 
  -2  11   8        0.03       -1.67      3.38 o 
  -1  11   8      194.73      197.07      6.81 o 
   0  11   8       31.24       27.50      4.77 o 
   1  11   8       25.36       26.15      7.96 o 
   2  11   8       25.81       30.31      6.18 o 
   3  11   8       28.84       29.81      6.36 o 
   4  11   8       10.52        9.43      5.56 o 
   5  11   8       14.16       10.17      6.91 o 
  -5  12   8       41.83       46.24      7.31 o 
  -4  12   8        3.85        6.33      4.67 o 
  -3  12   8       19.64       13.57      4.56 o 
  -2  12   8       25.53       17.13      4.37 o 
  -1  12   8        3.68       -1.00      3.94 o 
   0  12   8       22.88       16.74      6.22 o 
   1  12   8      457.33      496.17     14.87 o 
   2  12   8        0.64        0.53      4.09 o 
   3  12   8      282.42      274.03     11.23 o 
   4  12   8        6.90        3.27      5.77 o 
   5  12   8        2.60        1.33      6.90 o 
  -5  13   8       28.80       30.31      5.65 o 
  -4  13   8       73.92       59.49     16.89 o 
  -3  13   8       74.72       68.56      9.00 o 
  -2  13   8        6.86       10.74      4.04 o 
  -1  13   8        5.60        6.09      4.88 o 
   0  13   8      112.99      103.69      8.39 o 
   1  13   8      147.23      148.96     10.24 o 
   2  13   8        7.75       12.98      6.72 o 
   3  13   8        0.48        7.67      7.38 o 
   4  13   8        7.35        7.91      6.16 o 
  -4  14   8       24.01       10.75      5.57 o 
  -3  14   8       55.17       42.10      8.72 o 
  -2  14   8       92.72      102.68      6.41 o 
  -1  14   8       49.86       60.72      6.90 o 
   0  14   8       57.78       57.53      7.13 o 
   1  14   8       99.49      100.35      8.97 o 
   2  14   8      127.49      139.52      9.88 o 
   3  14   8      106.66      133.47     10.54 o 
  -3  15   8      194.94      201.42     12.95 o 
  -2  15   8        0.45        2.75      7.12 o 
  -1  15   8       95.91       82.97      8.11 o 
   0  15   8       11.82       -5.65      5.65 o 
   1  15   8        0.27        0.03      6.16 o 
   2  15   8       18.53       36.41      6.92 o 
  -1  16   8       52.22       38.19      7.72 o 
   0  16   8       29.57       23.76      7.71 o 
  -7   0   9       74.30       90.83      9.08 o 
  -5   0   9      205.32      187.65     10.50 o 
  -3   0   9     2450.31     2507.79     27.87 o 
  -1   0   9       10.83        8.99      3.10 o 
   1   0   9      627.94      623.99     13.57 o 
   3   0   9      177.40      179.53      8.66 o 
   5   0   9      430.58      426.88     12.86 o 
   7   0   9        3.79        4.92      6.56 o 
  -8   1   9       17.41       16.27      8.63 o 
  -7   1   9       37.69       53.78      8.56 o 
  -6   1   9        0.06       -0.82      5.04 o 
  -5   1   9       90.31       91.10      7.61 o 
  -4   1   9      118.39      125.78      8.67 o 
  -3   1   9      824.54      816.33     11.65 o 
  -2   1   9      135.88      124.61      3.66 o 
  -1   1   9       43.78       40.31      3.54 o 
   0   1   9       87.71       85.46      6.52 o 
   1   1   9     1081.92     1037.42      9.50 o 
   2   1   9        8.20       17.41      4.00 o 
   3   1   9     1183.97     1139.71     24.03 o 
   4   1   9       25.38       21.84      4.02 o 
   5   1   9       39.59       42.49      4.54 o 
   6   1   9       33.89       43.59      4.62 o 
   7   1   9       19.89       21.28      4.80 o 
  -8   2   9        0.71       -9.76      9.76 o 
  -7   2   9       27.57       26.37      5.37 o 
  -6   2   9      366.49      390.10     10.05 o 
  -5   2   9      133.33      129.17      6.49 o 
  -4   2   9       32.23       34.93      4.52 o 
  -3   2   9       29.97       38.19      4.69 o 
  -2   2   9        6.34        5.66      2.26 o 
  -1   2   9       13.60       15.68      2.42 o 
   0   2   9       52.40       52.18      3.37 o 
   1   2   9       32.11       32.86      3.28 o 
   2   2   9      226.13      233.87      6.56 o 
   3   2   9       82.14       75.01      6.60 o 
   4   2   9       27.18       29.57      3.89 o 
   5   2   9       17.66       14.35      5.22 o 
   6   2   9       24.38       24.67      4.48 o 
   7   2   9        3.53        8.27      7.33 o 
  -8   3   9       24.04       26.73      5.70 o 
  -7   3   9      211.80      203.89     18.78 o 
  -6   3   9       21.87       14.70      5.07 o 
  -5   3   9      126.12      132.28      6.82 o 
  -4   3   9       16.69       17.05      4.44 o 
  -3   3   9       33.88       32.11      4.52 o 
  -2   3   9       33.58       24.40      3.69 o 
  -1   3   9        9.27        1.40      2.43 o 
   0   3   9       27.63       26.33      2.47 o 
   1   3   9     2109.27     2089.15     13.46 o 
   2   3   9       98.84      100.56      4.47 o 
   3   3   9      187.34      180.16      6.16 o 
   4   3   9       95.68       92.38      6.11 o 
   5   3   9       96.91       97.79      5.48 o 
   6   3   9       64.31       79.69      6.66 o 
   7   3   9        4.40       24.77      7.30 o 
  -7   4   9        9.35        0.39      4.91 o 
  -6   4   9       64.71       59.12      5.93 o 
  -5   4   9      339.86      361.23      9.38 o 
  -4   4   9        3.42        5.26      4.20 o 
  -3   4   9      373.65      377.68      8.34 o 
  -2   4   9        3.79        5.61      3.35 o 
  -1   4   9      652.77      636.65      7.75 o 
   0   4   9      163.40      144.36      4.44 o 
   1   4   9      956.21      920.24      9.25 o 
   2   4   9       26.16       21.86      3.06 o 
   3   4   9       22.81       24.94      3.70 o 
   4   4   9        0.15        1.10      3.53 o 
   5   4   9       39.24       44.68      5.47 o 
   6   4   9       23.34       41.32      6.73 o 
   7   4   9       57.47       54.72      7.68 o 
  -7   5   9       39.57       31.21     14.38 o 
  -6   5   9      267.05      282.96     17.85 o 
  -5   5   9      122.54      123.88      6.86 o 
  -4   5   9        9.54        8.30      6.62 o 
  -3   5   9      185.14      193.11      6.41 o 
  -2   5   9        0.01       -0.33      3.26 o 
  -1   5   9        1.87        3.88      2.67 o 
   0   5   9      257.41      240.15      5.23 o 
   1   5   9        3.12        4.58      2.56 o 
   2   5   9      337.62      310.46      5.96 o 
   3   5   9      286.00      287.05      7.26 o 
   4   5   9       60.93       58.05      6.84 o 
   5   5   9        3.15       10.87      5.95 o 
   6   5   9       45.40       55.43      7.56 o 
  -7   6   9       83.96      102.83      7.80 o 
  -6   6   9        6.71       -7.13      7.13 o 
  -5   6   9      268.80      266.01     12.28 o 
  -4   6   9      371.99      387.05     13.53 o 
  -3   6   9      375.55      345.31     10.75 o 
  -2   6   9        8.99        7.00      3.27 o 
  -1   6   9       29.58       17.66      2.39 o 
   0   6   9       22.86       15.88      2.73 o 
   1   6   9      242.52      248.87      5.35 o 
   2   6   9        0.78        0.83      2.62 o 
   3   6   9      103.57      107.53      8.42 o 
   4   6   9        1.48       -4.03      5.21 o 
   5   6   9        7.77       13.40      6.45 o 
   6   6   9       32.15       35.33      6.91 o 
  -7   7   9       27.56        9.21      7.96 o 
  -6   7   9       55.98       66.84      8.79 o 
  -5   7   9        6.17        2.37      6.53 o 
  -4   7   9      231.76      255.12     11.51 o 
  -3   7   9        3.71        0.83      3.62 o 
  -2   7   9       16.62        9.19      2.76 o 
  -1   7   9       32.25       44.18      4.25 o 
   0   7   9       64.15       61.42      3.41 o 
   1   7   9      101.19      115.08      5.53 o 
   2   7   9      221.61      222.03      9.62 o 
   3   7   9      174.06      169.82      9.39 o 
   4   7   9      146.14      131.27      8.66 o 
   5   7   9       47.29       50.83      7.72 o 
   6   7   9        1.08        0.89      5.87 o 
  -6   8   9       20.77        9.47      6.86 o 
  -5   8   9       93.14      105.91      9.32 o 
  -4   8   9      370.65      401.20     13.92 o 
  -3   8   9        0.44       -0.70      3.14 o 
  -2   8   9      354.42      363.60     10.31 o 
  -1   8   9      127.64      139.40      6.69 o 
   0   8   9      203.87      219.35      6.87 o 
   1   8   9        0.30       -0.22      3.84 o 
   2   8   9       44.05       39.40      6.02 o 
   3   8   9      112.60       89.43      7.66 o 
   4   8   9        4.11       -3.85      6.31 o 
   5   8   9       13.70       11.63      5.80 o 
   6   8   9       15.33       23.67      7.66 o 
  -6   9   9        0.69       10.47      8.31 o 
  -5   9   9      105.30      108.39      9.34 o 
  -4   9   9       21.80       34.26      5.16 o 
  -3   9   9        0.00        2.72      3.62 o 
  -2   9   9       66.83       75.82      5.03 o 
  -1   9   9       19.38       28.72      4.23 o 
   0   9   9        9.55        8.78      3.80 o 
   1   9   9       41.26       39.14      4.50 o 
   2   9   9      288.79      303.75     11.43 o 
   3   9   9        6.02       -4.05      5.91 o 
   4   9   9       45.43       46.26      6.89 o 
   5   9   9       63.52       69.56      8.35 o 
  -6  10   9        8.60       10.11     12.40 o 
  -5  10   9      105.09      112.37     15.93 o 
  -4  10   9        0.00        1.68      7.65 o 
  -3  10   9       20.93       20.47      4.67 o 
  -2  10   9      149.10      152.27      6.77 o 
  -1  10   9        9.61       12.00      3.53 o 
   0  10   9       58.28       59.51      3.97 o 
   1  10   9       10.51       12.89      5.90 o 
   2  10   9       87.38       95.38      7.71 o 
   3  10   9       41.81       51.44      7.00 o 
   4  10   9       61.35       45.74      7.49 o 
   5  10   9        0.79        5.05      5.33 o 
  -5  11   9       85.64       86.46      6.83 o 
  -4  11   9       57.19       63.45      6.23 o 
  -3  11   9       37.02       54.76      5.40 o 
  -2  11   9        1.38        3.43      6.60 o 
  -1  11   9       47.75       40.20      4.58 o 
   0  11   9       90.33       85.33      6.67 o 
   1  11   9       23.87       27.89      6.55 o 
   2  11   9      227.95      254.62     10.70 o 
   3  11   9       16.23       11.17      5.76 o 
   4  11   9       58.87       64.60      8.21 o 
  -5  12   9       29.54       37.48      5.80 o 
  -4  12   9      189.45      222.28      8.53 o 
  -3  12   9        5.04        6.58      7.42 o 
  -2  12   9      349.11      343.80     14.00 o 
  -1  12   9        1.49       -3.83      3.83 o 
   0  12   9       36.21       45.67      6.76 o 
   1  12   9      133.68      143.93      9.54 o 
   2  12   9      111.73      124.20      8.86 o 
   3  12   9        0.72       -6.09      6.09 o 
   4  12   9       26.97       17.15      6.55 o 
  -4  13   9       29.55       42.60      7.52 o 
  -3  13   9        4.15        4.58      7.78 o 
  -2  13   9       77.01       71.45      8.71 o 
  -1  13   9       17.68        5.85      5.45 o 
   0  13   9       14.63       14.93      5.51 o 
   1  13   9        0.10       10.41      6.70 o 
   2  13   9      172.17      196.35     11.41 o 
   3  13   9       72.59       81.60      9.21 o 
  -3  14   9       27.74       20.51      8.55 o 
  -2  14   9       48.41       55.64      9.01 o 
  -1  14   9       18.97        7.79      6.53 o 
   0  14   9        9.58        2.37      6.22 o 
   1  14   9      103.93      105.05      8.97 o 
   2  14   9        8.01       13.24      6.90 o 
  -6   0  10       33.43       22.87      7.47 o 
  -4   0  10      355.55      339.65     12.40 o 
  -2   0  10      539.42      537.42      9.60 o 
   0   0  10      107.01      114.92      7.19 o 
   2   0  10      613.55      606.82     14.47 o 
   4   0  10      380.90      366.97     12.50 o 
   6   0  10       27.23       22.46      7.12 o 
  -7   1  10       47.69       48.75      6.28 o 
  -6   1  10        9.43        7.90      7.76 o 
  -5   1  10       18.96        8.75     12.71 o 
  -4   1  10        1.11       -4.15      4.15 o 
  -3   1  10        8.62        7.44      4.14 o 
  -2   1  10      264.86      264.16      7.48 o 
  -1   1  10        8.25       13.79      2.75 o 
   0   1  10      546.72      533.13      9.37 o 
   1   1  10      237.28      235.67      8.85 o 
   2   1  10      568.89      585.63     10.22 o 
   3   1  10      189.44      181.71      6.54 o 
   4   1  10       16.28       11.76      4.31 o 
   5   1  10       33.29       36.04      5.09 o 
   6   1  10        0.54       -4.39      4.39 o 
  -7   2  10        1.69       -1.59     13.82 o 
  -6   2  10       22.06       35.21      5.29 o 
  -5   2  10       14.42       15.47      4.87 o 
  -4   2  10       22.49       19.40      4.97 o 
  -3   2  10        0.04        1.60      3.77 o 
  -2   2  10        1.58       -2.19      2.66 o 
  -1   2  10      120.27      117.36      6.18 o 
   0   2  10       13.84       17.73      3.53 o 
   1   2  10       34.88       27.45      3.19 o 
   2   2  10       64.99       69.51      4.94 o 
   3   2  10       67.49       76.35      5.11 o 
   4   2  10       38.61       34.18      4.78 o 
   5   2  10        0.54       -4.06      4.13 o 
   6   2  10       67.47       60.78      5.45 o 
  -7   3  10        1.71       -0.86      5.12 o 
  -6   3  10        2.70        5.10      6.50 o 
  -5   3  10       12.80       10.51      4.93 o 
  -4   3  10      839.60      919.24     20.06 o 
  -3   3  10       22.82       24.14      3.99 o 
  -2   3  10       65.13       70.29      4.45 o 
  -1   3  10      125.39      123.59      4.27 o 
   0   3  10      702.90      698.29      9.39 o 
   1   3  10      208.42      195.97      5.17 o 
   2   3  10      110.13      117.84     11.72 o 
   3   3  10      348.04      350.78      8.33 o 
   4   3  10       83.89       90.77     12.50 o 
   5   3  10       25.22       21.91      4.63 o 
   6   3  10        2.20        3.29      5.14 o 
  -7   4  10       12.92       21.02      5.49 o 
  -6   4  10      219.52      246.41      8.75 o 
  -5   4  10      205.26      231.80      8.31 o 
  -4   4  10      174.29      199.01     10.87 o 
  -3   4  10       68.10       68.05     11.03 o 
  -2   4  10       53.32       47.76      9.51 o 
  -1   4  10      180.65      180.78      4.90 o 
   0   4  10       25.80       27.12      3.10 o 
   1   4  10       53.64       49.00      3.49 o 
   2   4  10      448.41      442.26      7.21 o 
   3   4  10      272.12      272.86     14.08 o 
   4   4  10       99.89      101.70      5.72 o 
   5   4  10        6.73        2.62      5.74 o 
   6   4  10       55.84       59.11      8.49 o 
  -7   5  10        6.04       13.30      7.27 o 
  -6   5  10        2.20        0.03      4.66 o 
  -5   5  10        4.90        0.32      6.92 o 
  -4   5  10        2.08       -3.37      6.99 o 
  -3   5  10      410.83      402.13     21.50 o 
  -2   5  10      148.34      161.31      8.87 o 
  -1   5  10      271.40      270.62      7.62 o 
   0   5  10       47.54       47.70      3.40 o 
   1   5  10      496.68      481.92      7.44 o 
   2   5  10      142.05      140.94      4.72 o 
   3   5  10      117.84      124.17     13.10 o 
   4   5  10       13.86       10.36      6.10 o 
   5   5  10       36.93       38.28      6.75 o 
   6   5  10        4.55       13.56      6.55 o 
  -6   6  10       35.88       22.37      7.44 o 
  -5   6  10        8.49        6.11      7.11 o 
  -4   6  10        8.61        0.83      6.75 o 
  -3   6  10      203.85      190.85     11.45 o 
  -2   6  10        2.06        0.67      3.11 o 
  -1   6  10      208.60      197.67      5.43 o 
   0   6  10      105.57      113.08      7.42 o 
   1   6  10       11.19       11.85      3.04 o 
   2   6  10       54.21       52.81      4.94 o 
   3   6  10        7.79        3.25      6.37 o 
   4   6  10       28.99       32.89      7.08 o 
   5   6  10       74.61       79.31      8.22 o 
  -6   7  10      199.08      189.92     11.71 o 
  -5   7  10      101.96       94.12      9.44 o 
  -4   7  10      148.03      131.61      9.58 o 
  -3   7  10      195.84      183.02     11.02 o 
  -2   7  10       22.92       27.45      3.58 o 
  -1   7  10      511.89      513.56     14.50 o 
   0   7  10      103.71      109.43      5.42 o 
   1   7  10       51.37       41.60      6.26 o 
   2   7  10       26.48       20.71      6.61 o 
   3   7  10        3.44        1.55      6.07 o 
   4   7  10        3.00       -1.20      6.20 o 
   5   7  10        3.22        1.44      5.95 o 
  -6   8  10       22.72       24.09      8.25 o 
  -5   8  10      192.04      195.13     11.69 o 
  -4   8  10        6.18       -0.65      5.97 o 
  -3   8  10       83.61       84.74      5.11 o 
  -2   8  10       47.23       45.13      4.80 o 
  -1   8  10        6.75       16.21      4.18 o 
   0   8  10        8.53        9.08      3.78 o 
   1   8  10      360.17      335.37      8.66 o 
   2   8  10      229.22      245.81     11.16 o 
   3   8  10      260.00      260.58     11.56 o 
   4   8  10        1.16       -6.93      6.93 o 
   5   8  10       29.29       16.69      6.88 o 
  -5   9  10      104.38       95.82      7.07 o 
  -4   9  10        8.58        6.57      4.57 o 
  -3   9  10      147.88      142.95      5.19 o 
  -2   9  10       27.79       26.84      4.22 o 
  -1   9  10      101.10      113.54      4.66 o 
   0   9  10       59.98       59.77      5.00 o 
   1   9  10      166.77      164.18      6.98 o 
   2   9  10       64.52       69.71      7.36 o 
   3   9  10        0.03       -2.97      5.70 o 
   4   9  10       26.23       17.34      5.87 o 
  -5  10  10        1.05       -1.00      5.69 o 
  -4  10  10        1.40        1.20      4.73 o 
  -3  10  10        7.56       17.68      7.36 o 
  -2  10  10        3.13        4.83      9.16 o 
  -1  10  10       11.00       11.04      3.23 o 
   0  10  10       20.89       17.31      4.50 o 
   1  10  10        0.28       -2.91      5.71 o 
   2  10  10       38.00       48.97      7.94 o 
   3  10  10       26.13       29.41      7.11 o 
   4  10  10        0.70       -6.47      6.47 o 
  -4  11  10       14.46       21.53      5.57 o 
  -3  11  10      113.64      129.76     10.31 o 
  -2  11  10        1.07        1.07      6.90 o 
  -1  11  10      166.04      160.03      7.00 o 
   0  11  10        5.38        4.35      3.23 o 
   1  11  10       14.10       14.47      6.11 o 
   2  11  10       12.84       13.00      5.94 o 
   3  11  10       25.95       19.39      6.91 o 
  -3  12  10       81.90       89.20      9.81 o 
  -2  12  10        1.45       -2.42      6.87 o 
  -1  12  10        6.26        3.80      4.04 o 
   0  12  10       36.44       28.49      6.91 o 
   1  12  10      113.67      133.61     10.28 o 
   2  12  10       16.81       30.71      6.13 o 
  -2  13  10        6.83        4.60      6.80 o 
  -1  13  10       61.01       49.98      5.76 o 
   0  13  10       44.44       53.57      7.43 o 
   1  13  10      104.69      125.00     10.53 o 
  -5   0  11      507.80      609.99     17.31 o 
  -3   0  11       21.03        4.96      5.94 o 
  -1   0  11      257.93      247.06     10.30 o 
   1   0  11      631.03      605.80     14.91 o 
   3   0  11        1.38        9.01      6.29 o 
   5   0  11       35.09       18.29      6.99 o 
  -6   1  11       47.04       49.69      5.63 o 
  -5   1  11      120.84      117.92      8.91 o 
  -4   1  11       11.97       11.48      4.32 o 
  -3   1  11        9.97       17.17      5.93 o 
  -2   1  11       83.42       76.83      4.53 o 
  -1   1  11        0.30        2.66      2.88 o 
   0   1  11       26.15       31.58      4.02 o 
   1   1  11       48.86       45.17      4.44 o 
   2   1  11       90.07       82.84      5.59 o 
   3   1  11       26.03       31.44      4.83 o 
   4   1  11        2.97        8.28      4.36 o 
   5   1  11        6.54        8.54      4.53 o 
  -6   2  11        5.98       12.72      6.87 o 
  -5   2  11        7.56        4.43      4.83 o 
  -4   2  11        2.06        1.06      4.21 o 
  -3   2  11        9.48       15.09      4.93 o 
  -2   2  11        0.16       -2.96      2.96 o 
  -1   2  11       47.01       47.01      6.24 o 
   0   2  11       68.60       71.08      7.20 o 
   1   2  11       34.05       35.60      4.96 o 
   2   2  11       72.07       78.57      5.52 o 
   3   2  11        0.00        4.87      4.11 o 
   4   2  11      207.93      212.34      7.69 o 
   5   2  11       10.22        7.27      4.03 o 
  -6   3  11       26.21       47.86      7.04 o 
  -5   3  11      227.50      226.17      9.69 o 
  -4   3  11       10.20       12.11      4.85 o 
  -3   3  11      565.38      564.07     15.05 o 
  -2   3  11      231.17      215.38     10.17 o 
  -1   3  11        0.14       -1.49      3.32 o 
   0   3  11      180.51      172.68      5.22 o 
   1   3  11       18.85       17.91      3.34 o 
   2   3  11      151.99      148.81      6.24 o 
   3   3  11      266.72      267.24      7.93 o 
   4   3  11       12.08       15.17      5.53 o 
   5   3  11       30.11       28.63     15.79 o 
  -6   4  11       19.79       30.01      5.37 o 
  -5   4  11       32.56       37.43      5.58 o 
  -4   4  11        5.55       19.67      6.99 o 
  -3   4  11       51.10       58.76      5.33 o 
  -2   4  11      381.08      381.27      8.93 o 
  -1   4  11      177.59      190.23      8.11 o 
   0   4  11       97.72      101.03      4.34 o 
   1   4  11      406.16      425.55     13.27 o 
   2   4  11       19.32       24.13      7.92 o 
   3   4  11       18.66       20.56      7.15 o 
   4   4  11        9.01       11.34      4.39 o 
   5   4  11       12.45        7.15      6.75 o 
  -6   5  11       28.22       27.52      8.09 o 
  -5   5  11       40.08       43.04      8.93 o 
  -4   5  11      166.13      175.05     10.33 o 
  -3   5  11        0.60        3.96      4.03 o 
  -2   5  11      224.55      231.31      7.23 o 
  -1   5  11        7.54        5.95      3.15 o 
   0   5  11       28.92       25.14      3.40 o 
   1   5  11      234.45      232.74      5.92 o 
   2   5  11       57.83       55.26      5.87 o 
   3   5  11       50.55       50.78      7.49 o 
   4   5  11       49.98       49.28      7.81 o 
   5   5  11        6.93        2.76      6.32 o 
  -5   6  11       78.93       60.00      9.14 o 
  -4   6  11        1.87        5.28      6.41 o 
  -3   6  11        2.54        1.46      3.82 o 
  -2   6  11       47.64       46.95      4.91 o 
  -1   6  11       59.64       60.30      4.99 o 
   0   6  11        2.78        1.76      3.95 o 
   1   6  11      261.03      262.72      6.30 o 
   2   6  11      264.83      263.53     15.39 o 
   3   6  11       25.33       19.89      6.47 o 
   4   6  11       85.56       88.56      8.45 o 
  -5   7  11      200.35      211.53     12.03 o 
  -4   7  11        4.60       -2.80      6.84 o 
  -3   7  11       24.58       24.04      3.79 o 
  -2   7  11       15.47       11.72      4.47 o 
  -1   7  11       80.90       90.89      5.70 o 
   0   7  11       21.56       22.46      4.29 o 
   1   7  11       40.02       39.09      4.87 o 
   2   7  11       43.46       56.33      7.70 o 
   3   7  11      110.81      112.84      8.81 o 
   4   7  11        8.38        0.16      5.95 o 
  -5   8  11        4.19       -3.96      6.87 o 
  -4   8  11       11.54        7.77      4.53 o 
  -3   8  11      109.94      106.79      6.05 o 
  -2   8  11      155.50      154.14      6.99 o 
  -1   8  11        5.16       13.38      5.11 o 
   0   8  11      476.49      469.03     13.91 o 
   1   8  11        7.69        3.11      4.60 o 
   2   8  11      181.70      198.15     10.49 o 
   3   8  11        1.86        5.91      6.82 o 
   4   8  11        0.05       -6.71      7.00 o 
  -4   9  11      344.86      369.05     10.30 o 
  -3   9  11        0.26        0.59      3.90 o 
  -2   9  11      189.23      193.61     15.38 o 
  -1   9  11       49.93       50.78      5.08 o 
   0   9  11        7.19        4.81      4.24 o 
   1   9  11       33.44       42.80     11.79 o 
   2   9  11       76.43       88.21      8.48 o 
   3   9  11       19.56       29.42      7.78 o 
  -3  10  11        5.56       12.75      7.80 o 
  -2  10  11       18.61       19.99     10.03 o 
  -1  10  11        2.88        7.19      4.22 o 
   0  10  11      102.37       90.40      6.06 o 
   1  10  11       24.16       17.22      6.22 o 
   2  10  11       38.36       49.43      8.25 o 
  -2  11  11       14.00       11.98      8.11 o 
  -1  11  11        6.66       -8.24      8.24 o 
   0  11  11       60.41       72.02      5.07 o 
   1  11  11        1.00       11.74      7.05 o 
  -4   0  12      389.80      439.70     14.97 o 
  -2   0  12       12.09        6.44      5.25 o 
   0   0  12        2.18       13.04      5.75 o 
   2   0  12      130.76      119.10      9.02 o 
   4   0  12        2.52        9.00      5.69 o 
  -5   1  12       16.90       21.43      4.93 o 
  -4   1  12       77.20       74.68      5.96 o 
  -3   1  12       15.59       13.50      7.87 o 
  -2   1  12        3.10       -3.30      3.69 o 
  -1   1  12        0.34       -2.41      6.02 o 
   0   1  12       29.69       32.20      4.52 o 
   1   1  12      342.11      321.15     18.61 o 
   2   1  12        0.55       -1.17      4.50 o 
   3   1  12       79.47       89.99      5.70 o 
   4   1  12       21.18       17.22      4.68 o 
  -5   2  12        2.33       -6.13     21.05 o 
  -4   2  12        7.69        3.39      6.37 o 
  -3   2  12       87.83       92.99      8.56 o 
  -2   2  12        1.30        1.52      3.11 o 
  -1   2  12      295.21      316.99      8.62 o 
   0   2  12       11.58       12.88      4.49 o 
   1   2  12        6.06        7.39      3.31 o 
   2   2  12       91.45       84.98      7.01 o 
   3   2  12       39.83       39.48      5.14 o 
   4   2  12        3.30        6.34      4.82 o 
  -5   3  12        6.15        4.43     13.74 o 
  -3   3  12       78.68       68.92      7.34 o 
  -2   3  12        0.01       -2.69      4.00 o 
  -1   3  12       20.39       17.75      3.91 o 
   0   3  12       96.03       99.62      4.60 o 
   1   3  12        8.69       13.78      3.59 o 
   2   3  12       75.92       64.13      5.69 o 
   3   3  12        0.47        2.55      4.23 o 
   4   3  12      100.87      103.78      6.67 o 
  -5   4  12        2.34        3.19      7.57 o 
  -4   4  12       80.21       63.28      7.29 o 
  -3   4  12      336.55      308.58     12.35 o 
  -2   4  12       95.39       90.89      8.62 o 
  -1   4  12       46.87       41.34      5.63 o 
   0   4  12        4.59        5.24      3.21 o 
   1   4  12      153.24      147.02      7.58 o 
   2   4  12        6.35       11.22      4.57 o 
   3   4  12       24.17       25.54      4.70 o 
   4   4  12       11.80       15.09      7.84 o 
  -4   5  12       78.97       88.07      8.86 o 
  -3   5  12       22.38        8.24      8.90 o 
  -2   5  12       48.47       39.87      5.33 o 
  -1   5  12       58.49       45.60      4.04 o 
   0   5  12        0.62        2.16      2.97 o 
   1   5  12      219.24      229.60      6.29 o 
   2   5  12        2.31        8.71      5.57 o 
   3   5  12      172.85      195.46     11.25 o 
  -4   6  12       84.06       89.12      8.33 o 
  -3   6  12      120.36      122.84     12.68 o 
  -2   6  12       54.85       45.64      5.03 o 
  -1   6  12       77.94       86.17      6.01 o 
   0   6  12      498.69      519.08      8.84 o 
   1   6  12       29.29       27.64      4.79 o 
   2   6  12       28.04       39.02      7.01 o 
   3   6  12        0.68        7.67      6.69 o 
  -4   7  12        9.84       23.89      7.43 o 
  -3   7  12      155.04      158.25     10.58 o 
  -2   7  12       17.23       14.52      4.63 o 
  -1   7  12       10.46       10.27      4.48 o 
   0   7  12       20.56       27.48      5.11 o 
   1   7  12        8.60        0.57      6.86 o 
   2   7  12      239.99      248.55     11.86 o 
  -3   8  12      204.91      215.79      8.48 o 
  -2   8  12       13.34       19.77      4.83 o 
  -1   8  12       70.93       80.17      6.62 o 
   0   8  12       70.79       78.20      6.73 o 
   1   8  12       30.78       24.54      4.79 o 
   2   8  12       37.33       47.41      6.85 o 
  -2   9  12        1.47        2.30      6.24 o 
  -1   9  12       36.59       50.73      5.44 o 
   0   9  12       30.33       31.01      6.81 o 
   1   9  12      167.79      162.74      7.64 o 
  -3   0  13       24.77       33.03      7.95 o 
  -1   0  13       58.12       61.82      7.19 o 
   1   0  13        8.14       19.48      5.92 o 
  -3   1  13       29.47       29.92      6.75 o 
  -2   1  13      258.39      258.93     10.21 o 
  -1   1  13        0.22       -3.63      3.80 o 
   0   1  13       24.36       33.39      4.78 o 
   1   1  13        6.04       14.69      7.18 o 
   2   1  13        2.86       -1.92      3.97 o 
  -3   2  13        4.39       10.11      5.81 o 
  -2   2  13       87.63       67.15      8.00 o 
  -1   2  13        9.11       -1.65      3.90 o 
   0   2  13       50.12       60.46      5.09 o 
   1   2  13       10.28       18.46      4.13 o 
   2   2  13      186.86      199.47      7.61 o 
  -3   3  13        0.02       -5.77      5.77 o 
  -2   3  13        3.15       -0.95      6.54 o 
  -1   3  13       98.10       88.57      7.91 o 
   0   3  13       37.49       35.70      9.16 o 
   1   3  13        8.28       13.32      4.35 o 
   2   3  13        0.53        3.87      4.10 o 
  -3   4  13        2.07       -5.87      5.87 o 
  -2   4  13        0.45        1.22      5.30 o 
  -1   4  13        1.73       -3.48      3.48 o 
   0   4  13       66.02       65.82      5.39 o 
   1   4  13        0.12        3.29      4.06 o 
   2   4  13       32.25       44.95      5.89 o 
  -2   5  13      303.25      318.72      9.84 o 
  -1   5  13        5.06        1.90      3.68 o 
   0   5  13      148.12      155.86      5.64 o 
   1   5  13       48.58       51.17      6.55 o 
  -1   6  13       25.63       18.84      5.21 o 
   0   6  13       90.04       82.96      4.78 o 
                                                 
